# Supplementary material for: catena-Poly[[[penta­aqua­cerium(III)]-μ-pyridine-2,4,6-tricarboxyl­ato-κ4 N,O 2,O 6:O 6′] tetra­hydrate]
Source: Acta Crystallogr Sect E Struct Rep Online. 2012 Apr 18;68(Pt 5):m624–5. doi: 10.1107/S1600536812015887 (PMC3344357; doi:10.1107/S1600536812015887)
Supplement: Supplementary file 1 [file e-68-0m624-sup1.cif]

##############################################################################
#                                                                            #
# This CIF contains the data in a paper accepted for publication in          #
# Acta Crystallographica Section E. It conforms to the requirements of       #
# Notes for Authors for Acta Crystallographica Section E, and has been       #
# peer reviewed under the auspices of the IUCr Commission on Journals.       #
#                                                                            #
# Full details of the Crystallographic Information File format               #
# are given in the paper "The Crystallographic Information File (CIF):       #
# a New Standard Archive File for Crystallography" by S. R. Hall, F. H.      #
# Allen and I. D. Brown [Acta Cryst. (1991), A47, 655-685].                  #
#                                                                            #
# The current version of the core CIF dictionary is obtainable from          #
# ftp://ftp.iucr.org/pub/cif_core.dic.                                       #
#                                                                            #
# Software is freely available for graphical display of the structure(s)     #
# in this CIF. For information consult the CIF software page                 #
# http://www.iucr.org/resources/cif/software.                                #
#                                                                            #
# This file may be used for bona fide research purposes within the           #
# scientific community so long as proper attribution is given to the journal # 
# article from which it was obtained.                                        #
#                                                                            #
##############################################################################
data_global
_audit_creation_method     SHELXL-97
_journal_date_recd_electronic     2012-04-04
_journal_date_accepted     2012-04-11
_journal_name_full     'Acta Crystallographica, Section E'
_journal_year     2012
_journal_volume     68
_journal_issue      5
_journal_page_first     m624
_journal_page_last     m625
_journal_paper_category     QM
_journal_paper_doi     10.1107/S1600536812015887
_journal_coeditor_code     XU5510
_publ_contact_author
;
     Dr. Seik Weng Ng
     Department of Chemistry
     University of Malaya
     50603 Kuala Lumpur
     Malaysia
;
_publ_contact_author_email     seikweng@um.edu.my
_publ_contact_author_fax     '03 7967 4193'
_publ_contact_author_phone     '03 7967 6778'
_publ_section_title
;\
<i>catena</i>-Poly[[[pentaaquacerium(III)]-\m-pyridine-2,4,6-tricarboxylato-\
\k^4^<i>N</i>,\<i>O</i>^2^,<i>O</i>^6^:<i>O</i>^6'^)] tetrahydrate]
;
loop_
    _publ_author_name
    _publ_author_address
    'Sharif, Shahzad'
;
Materials Chemistry Laboratory
Department of Chemistry
GC University
Lahore
Pakistan
;
    'Khan, Islam Ullah'
;
Materials Chemistry Laboratory
Department of Chemistry
GC University
Lahore
Pakistan
;
    'Zaheer, Samia'
;
Materials Chemistry Laboratory
Department of Chemistry
GC University
Lahore
Pakistan
;
    'Ng, Seik Weng'
;
Department of Chemistry
University of Malaya
50603 Kuala Lumpur
Malaysia
     and
     Chemistry Department
     Faculty of Science
     King Abdulaziz University
     PO Box 80203 Jeddah
     Saudi Arabia
;
_publ_section_synopsis     .
data_I
_audit_creation_method     SHELXL-97
_chemical_name_systematic
;
<i>catena</i>-Poly[[[pentaaquacerium(III)]-\m-pyridine-2,4,6-tricarboxylato-
\k^4^<i>N</i>,\<i>O</i>^2^,<i>O</i>^6^:<i>O</i>^6'^)] tetrahydrate]
;
_chemical_name_common     ?
_chemical_formula_moiety     'C8 H12 Ce N O11, 4(H2 O)'
_chemical_formula_sum     'C8 H20 Ce N O15'
_chemical_formula_iupac     '[Ce (C8 H2 N O6) (H2 O)5], 4H2 O'
_chemical_formula_weight     510.37
_chemical_melting_point     ?
_symmetry_cell_setting     orthorhombic
_symmetry_space_group_name_H-M     'P n a 21'
_symmetry_space_group_name_Hall     'P 2c -2n'
loop_
    _symmetry_equiv_pos_as_xyz
    'x, y, z'
    '-x, -y, z+1/2'
    '-x+1/2, y+1/2, z+1/2'
    'x+1/2, -y+1/2, z'
_cell_length_a     6.8437(3)
_cell_length_b     13.3207(5)
_cell_length_c     17.9045(7)
_cell_angle_alpha     90.00
_cell_angle_beta     90.00
_cell_angle_gamma     90.00
_cell_volume     1632.23(11)
_cell_formula_units_Z     4
_cell_measurement_reflns_used     7136
_cell_measurement_theta_min     3.1
_cell_measurement_theta_max     28.2
_cell_measurement_temperature     293(2)
_exptl_crystal_description     prism
_exptl_crystal_colour     yellow
_exptl_crystal_size_max     0.21
_exptl_crystal_size_mid     0.06
_exptl_crystal_size_min     0.04
_exptl_crystal_density_diffrn     2.077
_exptl_crystal_density_meas     ?
_exptl_crystal_density_method     'not measured'
_exptl_crystal_F_000     1012
_exptl_absorpt_coefficient_mu     2.870
_exptl_absorpt_correction_type     multi-scan
_exptl_absorpt_process_details     '(SADABS; Sheldrick, 1996)'
_exptl_absorpt_correction_T_min     0.5840
_exptl_absorpt_correction_T_max     0.8938
_diffrn_ambient_temperature     293(2)
_diffrn_radiation_type     MoK\a
_diffrn_radiation_wavelength     0.71073
_diffrn_radiation_source     'fine-focus sealed tube'
_diffrn_radiation_monochromator     graphite
_diffrn_measurement_device_type     'Bruker APEXII diffractometer'
_diffrn_measurement_method     '\w scans'
_diffrn_detector_area_resol_mean     ?
_diffrn_reflns_number     19512
_diffrn_reflns_av_R_equivalents     0.0342
_diffrn_reflns_av_sigmaI/netI     0.0282
_diffrn_reflns_theta_min     2.27
_diffrn_reflns_theta_max     27.50
_diffrn_reflns_theta_full     27.50
_diffrn_measured_fraction_theta_max     0.997
_diffrn_measured_fraction_theta_full     0.997
_diffrn_reflns_limit_h_min     -8
_diffrn_reflns_limit_h_max     5
_diffrn_reflns_limit_k_min     -17
_diffrn_reflns_limit_k_max     16
_diffrn_reflns_limit_l_min     -23
_diffrn_reflns_limit_l_max     22
_diffrn_standards_number     0
_diffrn_standards_interval_count     0
_diffrn_standards_interval_time     0
_diffrn_standards_decay_%     0
_reflns_number_total     3690
_reflns_number_gt     3336
_reflns_threshold_expression     I>2\s(I)
_refine_ls_structure_factor_coef     Fsqd
_refine_ls_matrix_type     full
_refine_ls_R_factor_all     0.0394
_refine_ls_R_factor_gt     0.0331
_refine_ls_wR_factor_gt     0.0724
_refine_ls_wR_factor_ref     0.0775
_refine_ls_goodness_of_fit_ref     1.065
_refine_ls_restrained_S_all     1.074
_refine_ls_number_reflns     3690
_refine_ls_number_parameters     226
_refine_ls_number_restraints     25
_refine_ls_hydrogen_treatment     constr
_refine_ls_weighting_scheme     calc
_refine_ls_weighting_details
         'calc w=1/[\s^2^(Fo^2^)+(0.0295P)^2^+6.9973P] where P=(Fo^2^+2Fc^2^)/3'
_atom_sites_solution_hydrogens     geom
_atom_sites_solution_primary     direct
_atom_sites_solution_secondary     difmap
_refine_ls_shift/su_max     0.001
_refine_ls_shift/su_mean     0.001
_refine_diff_density_max     0.681
_refine_diff_density_min     -0.511
_refine_ls_extinction_method     none
_refine_ls_extinction_coef     ?
_refine_ls_abs_structure_details     'Flack (1983), 1757 Friedel pairs'
_refine_ls_abs_structure_Flack     -0.05(2)
loop_
    _atom_type_symbol
    _atom_type_description
    _atom_type_scat_dispersion_real
    _atom_type_scat_dispersion_imag
    _atom_type_scat_source
    'C' 'C' 0.0033 0.0016
                         'International Tables Vol C Tables 4.2.6.8 and 6.1.1.4'
    'H' 'H' 0.0000 0.0000
                         'International Tables Vol C Tables 4.2.6.8 and 6.1.1.4'
    'N' 'N' 0.0061 0.0033
                         'International Tables Vol C Tables 4.2.6.8 and 6.1.1.4'
    'O' 'O' 0.0106 0.0060
                         'International Tables Vol C Tables 4.2.6.8 and 6.1.1.4'
    'Ce' 'Ce' -0.2486 2.6331
                         'International Tables Vol C Tables 4.2.6.8 and 6.1.1.4'
_computing_data_collection     'APEX2 (Bruker, 2011)'
_computing_cell_refinement     'SAINT (Bruker, 2011)'
_computing_data_reduction     'SAINT (Bruker, 2011)'
_computing_structure_solution     'SHELXS97 (Sheldrick, 2008)'
_computing_structure_refinement     'SHELXL97 (Sheldrick, 2008)'
_computing_molecular_graphics     'X-SEED (Barbour, 2001)'
_computing_publication_material     'publCIF (Westrip, 2010)'
loop_
    _atom_site_type_symbol
    _atom_site_label
    _atom_site_fract_x
    _atom_site_fract_y
    _atom_site_fract_z
    _atom_site_U_iso_or_equiv
    _atom_site_adp_type
    _atom_site_calc_flag
    _atom_site_refinement_flags
    _atom_site_occupancy
    _atom_site_symmetry_multiplicity
    _atom_site_disorder_assembly
    _atom_site_disorder_group
    Ce Ce1 0.48574(3) 0.464973(17) 0.49983(4) 0.01583(8) Uani d . 1 1 . .
    O O1 0.5984(6) 0.2872(3) 0.5134(2) 0.0230(10) Uani d . 1 1 . .
    O O2 0.6815(6) 0.1363(3) 0.4705(2) 0.0245(9) Uani d . 1 1 . .
    O O3 0.5476(11) 0.0845(5) 0.1892(4) 0.0538(19) Uani d . 1 1 . .
    O O4 0.6142(9) 0.2190(4) 0.1212(3) 0.0446(14) Uani d . 1 1 . .
    O O5 0.4457(8) 0.5584(3) 0.2552(3) 0.0346(11) Uani d . 1 1 . .
    O O6 0.4253(7) 0.5458(3) 0.3787(2) 0.0279(9) Uani d . 1 1 . .
    O O1w 0.3428(7) 0.4311(4) 0.6266(3) 0.0392(12) Uani d . 1 1 . .
    H H11 0.4322 0.4136 0.6560 0.059 Uiso d R 1 1 . .
    H H12 0.2597 0.3850 0.6233 0.059 Uiso d R 1 1 . .
    O O2w 0.7604(7) 0.4543(3) 0.5942(3) 0.0336(11) Uani d . 1 1 . .
    H H21 0.7783 0.5110 0.6135 0.050 Uiso d R 1 1 . .
    H H22 0.8633 0.4356 0.5727 0.050 Uiso d R 1 1 . .
    O O3w 0.1808(6) 0.5787(4) 0.5174(3) 0.0368(13) Uani d . 1 1 . .
    H H31 0.1733 0.6194 0.4817 0.055 Uiso d R 1 1 . .
    H H32 0.1907 0.6105 0.5577 0.055 Uiso d R 1 1 . .
    O O4w 0.5804(7) 0.6370(3) 0.5462(3) 0.0308(10) Uani d . 1 1 . .
    H H41 0.5090 0.6528 0.5826 0.046 Uiso d R 1 1 . .
    H H42 0.6977 0.6360 0.5600 0.046 Uiso d R 1 1 . .
    O O5w 0.8185(7) 0.5032(4) 0.4421(3) 0.0386(11) Uani d . 1 1 . .
    H H51 0.8272 0.5650 0.4335 0.058 Uiso d R 1 1 . .
    H H52 0.8305 0.4712 0.4019 0.058 Uiso d R 1 1 . .
    O O6w 1.0103(8) 0.3123(4) 0.6438(3) 0.0423(13) Uani d U 1 1 . .
    H H61 1.0118 0.2610 0.6165 0.063 Uiso d R 1 1 . .
    H H62 0.9898 0.2961 0.6884 0.063 Uiso d R 1 1 . .
    O O7w 0.9175(12) 0.5539(6) 0.2974(4) 0.0593(19) Uani d U 1 1 . .
    H H71 0.9540 0.5066 0.2697 0.089 Uiso d R 1 1 . .
    H H72 1.0053 0.5977 0.3007 0.089 Uiso d R 1 1 . .
    O O8w 0.2199(9) 0.7304(5) 0.2708(4) 0.0668(18) Uani d U 1 1 . .
    H H81 0.3388 0.7149 0.2686 0.100 Uiso d R 1 1 . .
    H H82 0.1979 0.7848 0.2931 0.100 Uiso d R 1 1 . .
    O O9w 0.1128(17) 0.7295(6) 0.4192(5) 0.113(3) Uani d U 1 1 . .
    H H91 0.1622 0.7812 0.4383 0.169 Uiso d R 1 1 . .
    H H92 -0.0087 0.7384 0.4195 0.169 Uiso d R 1 1 . .
    N N1 0.5422(7) 0.3589(3) 0.3789(3) 0.0167(9) Uani d . 1 1 . .
    C C1 0.6225(7) 0.2232(4) 0.4618(3) 0.0174(11) Uani d . 1 1 . .
    C C2 0.5789(8) 0.2597(4) 0.3837(3) 0.0159(10) Uani d . 1 1 . .
    C C3 0.5835(8) 0.1987(4) 0.3213(4) 0.0205(11) Uani d . 1 1 . .
    H H3 0.6024 0.1298 0.3262 0.025 Uiso calc R 1 1 . .
    C C4 0.5595(8) 0.2415(4) 0.2508(3) 0.0201(11) Uani d . 1 1 . .
    C C5 0.5308(8) 0.3449(4) 0.2457(3) 0.0192(11) Uani d . 1 1 . .
    H H5 0.5228 0.3763 0.1994 0.023 Uiso calc R 1 1 . .
    C C6 0.5142(7) 0.4002(4) 0.3112(3) 0.0172(10) Uani d . 1 1 . .
    C C7 0.4583(8) 0.5113(4) 0.3140(3) 0.0199(11) Uani d . 1 1 . .
    C C8 0.5716(9) 0.1763(5) 0.1811(4) 0.0272(13) Uani d . 1 1 . .
loop_
    _atom_site_aniso_label
    _atom_site_aniso_U_11
    _atom_site_aniso_U_22
    _atom_site_aniso_U_33
    _atom_site_aniso_U_12
    _atom_site_aniso_U_13
    _atom_site_aniso_U_23
    Ce1 0.02002(12) 0.01382(12) 0.01366(12) -0.00054(9) -0.0016(3) -0.0023(2)
    O1 0.041(2) 0.0170(17) 0.011(3) 0.0042(15) -0.0039(16) -0.0025(15)
    O2 0.029(2) 0.019(2) 0.025(2) 0.0062(16) -0.0011(17) 0.0015(16)
    O3 0.082(5) 0.035(3) 0.045(4) -0.009(3) 0.024(3) -0.021(3)
    O4 0.067(4) 0.043(3) 0.024(3) 0.027(3) 0.005(2) 0.000(2)
    O5 0.058(3) 0.027(2) 0.019(2) 0.011(2) 0.003(2) 0.0068(19)
    O6 0.043(2) 0.021(2) 0.019(2) 0.0103(19) 0.0019(19) -0.0015(17)
    O1w 0.040(3) 0.062(3) 0.016(2) -0.012(2) 0.0009(19) 0.000(2)
    O2w 0.038(3) 0.030(2) 0.033(3) 0.003(2) -0.019(2) -0.010(2)
    O3w 0.033(2) 0.040(3) 0.038(4) 0.0065(19) 0.0004(19) -0.012(2)
    O4w 0.032(2) 0.025(2) 0.036(3) 0.0027(18) -0.004(2) -0.0116(19)
    O5w 0.031(2) 0.051(3) 0.033(3) -0.006(2) 0.005(2) -0.007(2)
    O6w 0.055(3) 0.034(3) 0.038(3) 0.004(2) 0.003(2) -0.007(2)
    O7w 0.065(4) 0.065(4) 0.048(4) 0.003(3) 0.010(3) 0.003(3)
    O8w 0.057(4) 0.067(4) 0.077(4) 0.014(3) -0.002(3) 0.001(3)
    O9w 0.172(8) 0.076(5) 0.090(5) 0.046(5) -0.008(6) -0.014(4)
    N1 0.018(2) 0.016(2) 0.017(2) 0.0018(17) -0.0022(17) -0.0001(18)
    C1 0.015(2) 0.014(3) 0.023(3) -0.0001(19) -0.002(2) 0.002(2)
    C2 0.017(2) 0.013(2) 0.018(3) 0.0021(19) 0.000(2) -0.002(2)
    C3 0.018(3) 0.018(3) 0.026(3) 0.001(2) -0.001(2) 0.001(2)
    C4 0.018(2) 0.022(3) 0.020(3) 0.003(2) 0.004(2) -0.002(2)
    C5 0.021(3) 0.022(3) 0.015(3) 0.003(2) 0.000(2) -0.001(2)
    C6 0.018(2) 0.019(3) 0.015(3) -0.0012(19) 0.001(2) 0.001(2)
    C7 0.024(3) 0.018(3) 0.018(3) 0.001(2) 0.001(2) 0.003(2)
    C8 0.028(3) 0.034(3) 0.020(3) 0.006(3) -0.004(2) -0.010(3)
loop_
    _geom_bond_atom_site_label_1
    _geom_bond_atom_site_label_2
    _geom_bond_site_symmetry_2
    _geom_bond_distance
    _geom_bond_publ_flag
    Ce1 O6 . 2.456(4) ?
    Ce1 O1 . 2.502(4) ?
    Ce1 O1w . 2.512(5) ?
    Ce1 O4w . 2.523(4) ?
    Ce1 O2w . 2.532(4) ?
    Ce1 O2 4_455 2.536(4) ?
    Ce1 O5w . 2.552(5) ?
    Ce1 O3w . 2.598(4) ?
    Ce1 N1 . 2.615(5) ?
    O1 C1 . 1.268(6) ?
    O2 C1 . 1.237(6) ?
    O2 Ce1 4 2.536(4) ?
    O3 C8 . 1.242(9) ?
    O4 C8 . 1.249(8) ?
    O5 C7 . 1.228(7) ?
    O6 C7 . 1.266(7) ?
    O1w H11 . 0.8399 ?
    O1w H12 . 0.8400 ?
    O2w H21 . 0.8399 ?
    O2w H22 . 0.8400 ?
    O3w H31 . 0.8401 ?
    O3w H32 . 0.8399 ?
    O4w H41 . 0.8401 ?
    O4w H42 . 0.8399 ?
    O5w H51 . 0.8400 ?
    O5w H52 . 0.8399 ?
    O6w H61 . 0.8399 ?
    O6w H62 . 0.8401 ?
    O7w H71 . 0.8399 ?
    O7w H72 . 0.8401 ?
    O8w H81 . 0.8400 ?
    O8w H82 . 0.8400 ?
    O9w H91 . 0.8400 ?
    O9w H92 . 0.8399 ?
    N1 C6 . 1.344(7) ?
    N1 C2 . 1.347(7) ?
    C1 C2 . 1.509(8) ?
    C2 C3 . 1.383(8) ?
    C3 C4 . 1.394(8) ?
    C3 H3 . 0.9300 ?
    C4 C5 . 1.395(8) ?
    C4 C8 . 1.523(8) ?
    C5 C6 . 1.390(8) ?
    C5 H5 . 0.9300 ?
    C6 C7 . 1.530(8) ?
loop_
    _geom_angle_atom_site_label_1
    _geom_angle_atom_site_label_2
    _geom_angle_atom_site_label_3
    _geom_angle_site_symmetry_1
    _geom_angle_site_symmetry_3
    _geom_angle
    _geom_angle_publ_flag
    O6 Ce1 O1 . . 123.53(13) ?
    O6 Ce1 O1w . . 144.17(17) ?
    O1 Ce1 O1w . . 82.09(16) ?
    O6 Ce1 O4w . . 86.32(15) ?
    O1 Ce1 O4w . . 138.49(14) ?
    O1w Ce1 O4w . . 88.02(17) ?
    O6 Ce1 O2w . . 137.65(17) ?
    O1 Ce1 O2w . . 69.70(14) ?
    O1w Ce1 O2w . . 71.10(17) ?
    O4w Ce1 O2w . . 68.94(14) ?
    O6 Ce1 O2 . 4_455 84.95(15) ?
    O1 Ce1 O2 . 4_455 76.68(13) ?
    O1w Ce1 O2 . 4_455 76.83(15) ?
    O4w Ce1 O2 . 4_455 139.67(14) ?
    O2w Ce1 O2 . 4_455 135.89(16) ?
    O6 Ce1 O5w . . 72.86(17) ?
    O1 Ce1 O5w . . 87.32(17) ?
    O1w Ce1 O5w . . 138.51(17) ?
    O4w Ce1 O5w . . 73.92(17) ?
    O2w Ce1 O5w . . 67.60(18) ?
    O2 Ce1 O5w 4_455 . 139.01(16) ?
    O6 Ce1 O3w . . 73.51(15) ?
    O1 Ce1 O3w . . 141.96(15) ?
    O1w Ce1 O3w . . 71.48(17) ?
    O4w Ce1 O3w . . 68.68(14) ?
    O2w Ce1 O3w . . 123.26(15) ?
    O2 Ce1 O3w 4_455 . 71.08(13) ?
    O5w Ce1 O3w . . 130.50(17) ?
    O6 Ce1 N1 . . 62.00(14) ?
    O1 Ce1 N1 . . 61.53(13) ?
    O1w Ce1 N1 . . 135.14(16) ?
    O4w Ce1 N1 . . 136.56(16) ?
    O2w Ce1 N1 . . 114.37(15) ?
    O2 Ce1 N1 4_455 . 70.25(14) ?
    O5w Ce1 N1 . . 68.94(16) ?
    O3w Ce1 N1 . . 122.29(14) ?
    C1 O1 Ce1 . . 127.3(3) ?
    C1 O2 Ce1 . 4 142.4(4) ?
    C7 O6 Ce1 . . 128.2(4) ?
    Ce1 O1w H11 . . 109.4 ?
    Ce1 O1w H12 . . 109.4 ?
    H11 O1w H12 . . 109.5 ?
    Ce1 O2w H21 . . 109.4 ?
    Ce1 O2w H22 . . 109.5 ?
    H21 O2w H22 . . 109.5 ?
    Ce1 O3w H31 . . 109.5 ?
    Ce1 O3w H32 . . 109.5 ?
    H31 O3w H32 . . 109.5 ?
    Ce1 O4w H41 . . 109.4 ?
    Ce1 O4w H42 . . 109.1 ?
    H41 O4w H42 . . 109.5 ?
    Ce1 O5w H51 . . 109.4 ?
    Ce1 O5w H52 . . 109.5 ?
    H51 O5w H52 . . 109.5 ?
    H61 O6w H62 . . 110.3 ?
    H71 O7w H72 . . 110.5 ?
    H81 O8w H82 . . 114.1 ?
    H91 O9w H92 . . 106.3 ?
    C6 N1 C2 . . 119.1(5) ?
    C6 N1 Ce1 . . 120.3(4) ?
    C2 N1 Ce1 . . 120.3(3) ?
    O2 C1 O1 . . 125.5(5) ?
    O2 C1 C2 . . 118.9(5) ?
    O1 C1 C2 . . 115.6(4) ?
    N1 C2 C3 . . 121.9(5) ?
    N1 C2 C1 . . 114.4(4) ?
    C3 C2 C1 . . 123.7(5) ?
    C2 C3 C4 . . 119.2(5) ?
    C2 C3 H3 . . 120.4 ?
    C4 C3 H3 . . 120.4 ?
    C3 C4 C5 . . 118.7(5) ?
    C3 C4 C8 . . 120.1(5) ?
    C5 C4 C8 . . 121.1(5) ?
    C6 C5 C4 . . 118.6(5) ?
    C6 C5 H5 . . 120.7 ?
    C4 C5 H5 . . 120.7 ?
    N1 C6 C5 . . 122.2(5) ?
    N1 C6 C7 . . 113.8(5) ?
    C5 C6 C7 . . 124.1(5) ?
    O5 C7 O6 . . 125.9(5) ?
    O5 C7 C6 . . 118.9(5) ?
    O6 C7 C6 . . 115.1(5) ?
    O3 C8 O4 . . 125.4(7) ?
    O3 C8 C4 . . 117.3(6) ?
    O4 C8 C4 . . 117.2(6) ?
loop_
    _geom_torsion_atom_site_label_1
    _geom_torsion_atom_site_label_2
    _geom_torsion_atom_site_label_3
    _geom_torsion_atom_site_label_4
    _geom_torsion_site_symmetry_1
    _geom_torsion_site_symmetry_2
    _geom_torsion_site_symmetry_3
    _geom_torsion_site_symmetry_4
    _geom_torsion
    _geom_torsion_publ_flag
    O6 Ce1 O1 C1 . . . . -4.4(5) ?
    O1w Ce1 O1 C1 . . . . 148.5(5) ?
    O4w Ce1 O1 C1 . . . . -133.6(4) ?
    O2w Ce1 O1 C1 . . . . -138.8(5) ?
    O2 Ce1 O1 C1 4_455 . . . 70.2(4) ?
    O5w Ce1 O1 C1 . . . . -71.7(5) ?
    O3w Ce1 O1 C1 . . . . 102.7(5) ?
    N1 Ce1 O1 C1 . . . . -4.3(4) ?
    O1 Ce1 O6 C7 . . . . -6.2(6) ?
    O1w Ce1 O6 C7 . . . . -135.7(5) ?
    O4w Ce1 O6 C7 . . . . 142.8(5) ?
    O2w Ce1 O6 C7 . . . . 90.0(5) ?
    O2 Ce1 O6 C7 4_455 . . . -76.6(5) ?
    O5w Ce1 O6 C7 . . . . 68.5(5) ?
    O3w Ce1 O6 C7 . . . . -148.3(5) ?
    N1 Ce1 O6 C7 . . . . -6.3(5) ?
    O6 Ce1 N1 C6 . . . . 1.1(4) ?
    O1 Ce1 N1 C6 . . . . -178.8(4) ?
    O1w Ce1 N1 C6 . . . . 141.2(4) ?
    O4w Ce1 N1 C6 . . . . -47.1(5) ?
    O2w Ce1 N1 C6 . . . . -131.6(4) ?
    O2 Ce1 N1 C6 4_455 . . . 96.0(4) ?
    O5w Ce1 N1 C6 . . . . -80.1(4) ?
    O3w Ce1 N1 C6 . . . . 45.3(4) ?
    O6 Ce1 N1 C2 . . . . -171.8(5) ?
    O1 Ce1 N1 C2 . . . . 8.3(4) ?
    O1w Ce1 N1 C2 . . . . -31.7(5) ?
    O4w Ce1 N1 C2 . . . . 140.1(4) ?
    O2w Ce1 N1 C2 . . . . 55.5(4) ?
    O2 Ce1 N1 C2 4_455 . . . -76.9(4) ?
    O5w Ce1 N1 C2 . . . . 107.0(4) ?
    O3w Ce1 N1 C2 . . . . -127.5(4) ?
    Ce1 O2 C1 O1 4 . . . -72.8(9) ?
    Ce1 O2 C1 C2 4 . . . 105.5(6) ?
    Ce1 O1 C1 O2 . . . . 178.7(4) ?
    Ce1 O1 C1 C2 . . . . 0.4(7) ?
    C6 N1 C2 C3 . . . . -1.8(8) ?
    Ce1 N1 C2 C3 . . . . 171.2(4) ?
    C6 N1 C2 C1 . . . . 175.7(5) ?
    Ce1 N1 C2 C1 . . . . -11.3(6) ?
    O2 C1 C2 N1 . . . . -171.1(5) ?
    O1 C1 C2 N1 . . . . 7.3(7) ?
    O2 C1 C2 C3 . . . . 6.3(8) ?
    O1 C1 C2 C3 . . . . -175.2(5) ?
    N1 C2 C3 C4 . . . . 3.4(8) ?
    C1 C2 C3 C4 . . . . -173.9(5) ?
    C2 C3 C4 C5 . . . . -0.3(8) ?
    C2 C3 C4 C8 . . . . 177.7(5) ?
    C3 C4 C5 C6 . . . . -4.2(8) ?
    C8 C4 C5 C6 . . . . 177.8(5) ?
    C2 N1 C6 C5 . . . . -3.0(8) ?
    Ce1 N1 C6 C5 . . . . -176.0(4) ?
    C2 N1 C6 C7 . . . . 175.5(5) ?
    Ce1 N1 C6 C7 . . . . 2.6(6) ?
    C4 C5 C6 N1 . . . . 6.0(8) ?
    C4 C5 C6 C7 . . . . -172.4(5) ?
    Ce1 O6 C7 O5 . . . . -171.5(5) ?
    Ce1 O6 C7 C6 . . . . 9.8(7) ?
    N1 C6 C7 O5 . . . . 173.9(5) ?
    C5 C6 C7 O5 . . . . -7.6(8) ?
    N1 C6 C7 O6 . . . . -7.4(7) ?
    C5 C6 C7 O6 . . . . 171.1(5) ?
    C3 C4 C8 O3 . . . . 19.8(9) ?
    C5 C4 C8 O3 . . . . -162.2(7) ?
    C3 C4 C8 O4 . . . . -156.7(6) ?
    C5 C4 C8 O4 . . . . 21.2(9) ?
loop_
    _geom_hbond_atom_site_label_D
    _geom_hbond_atom_site_label_H
    _geom_hbond_atom_site_label_A
    _geom_hbond_site_symmetry_A
    _geom_hbond_distance_DH
    _geom_hbond_distance_HA
    _geom_hbond_distance_DA
    _geom_hbond_angle_DHA
    O1w H12 O6w 1_455 0.84 2.00 2.789(7) 157
    O1w H11 O5 2_665 0.84 2.00 2.723(7) 144
    O2w H21 O3 3_655 0.84 2.05 2.762(7) 142
    O2w H22 O6w . 0.84 2.31 2.699(7) 109
    O3w H31 O9w . 0.84 1.89 2.710(10) 165
    O4w H41 O4 2_665 0.84 2.03 2.693(7) 136
    O4w H42 O4 3_655 0.84 2.02 2.713(7) 139
    O5w H52 O7w . 0.84 2.25 2.762(9) 119
    O6w H61 O1 4 0.84 2.04 2.751(7) 142
    O6w H62 O8w 2_665 0.84 2.09 2.825(9) 146
    O7w H71 O3 4 0.84 1.99 2.818(9) 169
    O7w H72 O8w 1_655 0.84 2.36 3.169(10) 162
    O8w H81 O5 . 0.84 2.22 2.778(8) 124
    O8w H82 O9w . 0.84 2.45 2.756(11) 103
    O9w H91 O4w 4_465 0.84 2.29 2.895(9) 130
