# Supplementary material for: catena-Poly[[[penta­aqua­cerium(III)]-μ-pyridine-2,4,6-tricarboxyl­ato-κ4 N,O 2,O 6:O 6′] tetra­hydrate]
Source: Acta Crystallogr Sect E Struct Rep Online. 2012 Apr 18;68(Pt 5):m624–5. doi: 10.1107/S1600536812015887 (PMC3344357; doi:10.1107/S1600536812015887)
Supplement: Supplementary file 2 [file e-68-0m624-Isup2.hkl]

# 
# h,k,l, Fc-squared, Fo-squared, sigma(Fo-squared) and status flag 
# 
data_I
_shelx_title '  Pna21 1757 Friedel pairs' 
_shelx_refln_list_code          4 
_shelx_F_calc_maximum      307.09 
_exptl_crystal_F_000      1012.00 
_reflns_d_resolution_high  0.7696 
 
loop_ 
 _symmetry_equiv_pos_as_xyz 
 'x, y, z' 
 '-x, -y, z+1/2' 
 '-x+1/2, y+1/2, z+1/2' 
 'x+1/2, -y+1/2, z' 
 
_cell_length_a     6.8437 
_cell_length_b    13.3207 
_cell_length_c    17.9045 
_cell_angle_alpha  90.000 
_cell_angle_beta   90.000 
_cell_angle_gamma  90.000 
 
_shelx_F_squared_multiplier     1.000 
 
loop_ 
 _refln_index_h 
 _refln_index_k 
 _refln_index_l 
 _refln_F_squared_calc 
 _refln_F_squared_meas 
 _refln_F_squared_sigma 
 _refln_observed_status 
   0   1 -23      410.20      320.08     73.02 o 
   1   1 -23       37.56       47.52     58.67 o 
   2   0 -22     4066.92     3388.56    154.70 o 
   1   1 -22     4561.86     4674.60    190.55 o 
   2   1 -22      207.22      152.77     42.46 o 
   0   2 -22     5126.44     5024.89    200.60 o 
   1   2 -22       55.68      177.30     42.69 o 
   2   2 -22     4137.60     3896.93    171.77 o 
   1   3 -22     4164.35     4026.63    127.17 o 
   2   3 -22       75.20       54.52     38.75 o 
   0   4 -22     1709.88     1551.68    125.14 o 
   1   4 -22       12.69      -46.94     31.29 o 
   2   4 -22     1204.30     1208.06     79.74 o 
   1   5 -22      562.69      584.21     62.52 o 
   2   0 -21      731.60      761.30     83.80 o 
   1   1 -21       33.78       57.15     46.10 o 
   2   1 -21      139.32      191.28     39.90 o 
   3   1 -21      428.15      438.28     64.13 o 
   1   2 -21      698.22      677.85     59.32 o 
   2   2 -21      149.82      193.62     56.81 o 
   3   2 -21      751.32      668.18     58.91 o 
   0   3 -21     1909.54     1754.75    126.00 o 
   1   3 -21        8.97       72.74     37.28 o 
   2   3 -21     1635.27     1672.49     89.10 o 
   3   3 -21      175.13      237.19     42.05 o 
   1   4 -21     4466.22     4487.39    133.33 o 
   2   4 -21       43.93      132.53     48.55 o 
   3   4 -21     3371.48     3264.40    115.75 o 
   0   5 -21     5883.75     5325.33    209.47 o 
   1   5 -21      121.51       65.03     39.14 o 
   2   5 -21     3415.04     3518.65    120.40 o 
   1   6 -21     3907.49     3803.15    126.36 o 
   2   6 -21       27.49        3.73     42.09 o 
   0   7 -21     5318.10     4696.86    204.31 o 
   1   7 -21       27.94      -70.26     47.17 o 
   2   0 -20     6822.32     6359.19    212.84 o 
   4   0 -20     5575.73     5628.67    201.13 o 
   1   1 -20     5913.13     5310.27    193.73 o 
   2   1 -20      144.55      111.12     47.49 o 
   3   1 -20     4985.37     4791.05    127.16 o 
   4   1 -20       92.28      165.53     40.51 o 
   0   2 -20     6650.42     6075.31    214.63 o 
   1   2 -20       10.33      128.61     49.41 o 
   2   2 -20     4373.44     4145.18    168.59 o 
   3   2 -20      155.43      200.00     40.80 o 
   4   2 -20     2838.38     2773.47     97.30 o 
   1   3 -20     2634.91     2459.18     98.32 o 
   2   3 -20       42.89       51.33     43.74 o 
   3   3 -20     3658.54     3654.06    117.29 o 
   4   3 -20      252.81      167.64     63.10 o 
   0   4 -20     2615.89     2127.87    136.58 o 
   1   4 -20       37.53       82.54     43.99 o 
   2   4 -20     1806.42     1888.96     93.11 o 
   3   4 -20      521.53      603.51     59.35 o 
   4   4 -20     1713.59     1828.58     89.89 o 
   1   5 -20     1228.23     1464.44     82.96 o 
   2   5 -20        7.06      -12.71     34.93 o 
   3   5 -20      855.28      535.29     57.08 o 
   0   6 -20      641.49      558.88     83.60 o 
   1   6 -20       16.54      -54.52     40.02 o 
   2   6 -20      191.19      245.19     46.83 o 
   3   6 -20      229.48      467.03     85.32 o 
   1   7 -20       76.65       86.98     40.33 o 
   2   7 -20      183.52      175.56     46.29 o 
   0   8 -20      143.43       92.69     67.86 o 
   1   8 -20       33.74      110.28     66.13 o 
   2   0 -19      108.11      253.58     53.11 o 
   4   0 -19      229.58      134.32     52.91 o 
   1   1 -19      179.54      269.29     58.60 o 
   2   1 -19      385.78      432.98     62.04 o 
   3   1 -19      298.42      319.61     41.79 o 
   4   1 -19      299.42      324.43     45.61 o 
   5   1 -19      783.53      840.87     62.36 o 
   1   2 -19     1076.25     1057.99     93.85 o 
   2   2 -19       95.72      145.17     52.71 o 
   3   2 -19      820.44      787.72     57.39 o 
   4   2 -19      329.96      301.06     42.82 o 
   5   2 -19      596.25      494.01     53.05 o 
   0   3 -19     2262.07     1924.43    127.65 o 
   1   3 -19       43.10       13.55     32.74 o 
   2   3 -19     2701.64     2546.74    180.18 o 
   3   3 -19      134.30      298.29     64.35 o 
   4   3 -19     1858.35     1829.60     82.98 o 
   1   4 -19     4201.15     3854.28    115.46 o 
   2   4 -19      123.23      188.68     40.09 o 
   3   4 -19     3541.28     3553.18    117.54 o 
   4   4 -19      299.55      316.93     46.12 o 
   0   5 -19     6860.15     6395.86    226.00 o 
   1   5 -19       79.88       74.29     37.60 o 
   2   5 -19     4633.78     4376.98    126.98 o 
   3   5 -19      131.42      161.23     40.82 o 
   4   5 -19     3420.90     3259.76    159.99 o 
   1   6 -19     7025.22     6801.98    169.53 o 
   2   6 -19       34.72      -62.23     47.39 o 
   3   6 -19     5581.36     5870.18    224.28 o 
   4   6 -19       20.22      167.81     65.68 o 
   0   7 -19     7300.68     6948.57    245.65 o 
   1   7 -19        5.55      -17.81     34.57 o 
   2   7 -19     6000.82     5787.55    156.49 o 
   3   7 -19       34.52       47.52     54.83 o 
   1   8 -19     6295.25     6475.74    170.05 o 
   2   8 -19        9.02      -35.61     37.03 o 
   3   8 -19     3993.90     4214.58    198.09 o 
   0   9 -19     3807.02     3478.35    174.54 o 
   1   9 -19        9.09      110.38     43.90 o 
   2   9 -19     3967.83     4328.32    205.04 o 
   2   0 -18     5744.36     4926.77    173.55 o 
   4   0 -18     4297.16     3910.77    154.04 o 
   1   1 -18     8551.97     8208.13    246.17 o 
   2   1 -18      121.76      148.16     50.13 o 
   3   1 -18     5613.07     5566.46    133.56 o 
   4   1 -18       71.91       49.93     32.33 o 
   5   1 -18     3076.37     3380.66    103.07 o 
   0   2 -18     6864.44     6480.42    212.11 o 
   1   2 -18       62.14      -45.74     40.28 o 
   2   2 -18     5809.21     4878.69    175.67 o 
   3   2 -18      147.42      101.24     32.70 o 
   4   2 -18     3984.51     4060.74    178.56 o 
   5   2 -18      288.86      297.63     50.47 o 
   1   3 -18     4102.41     3787.39    110.96 o 
   2   3 -18      619.56      542.79     72.09 o 
   3   3 -18     4388.42     4734.74    181.36 o 
   4   3 -18      549.93      443.37     46.45 o 
   5   3 -18     1908.12     2039.33     83.25 o 
   0   4 -18     4442.14     4034.52    163.43 o 
   1   4 -18      164.86      115.91     35.39 o 
   2   4 -18     2335.61     1828.01     91.59 o 
   3   4 -18      242.96      158.53     42.01 o 
   4   4 -18     1972.60     1850.63     78.74 o 
   5   4 -18      504.78      455.04     49.52 o 
   1   5 -18     1437.42     1330.61     75.41 o 
   2   5 -18      129.80      121.82     38.65 o 
   3   5 -18     1647.86     1686.06     84.81 o 
   4   5 -18      886.46      831.07     92.93 o 
   5   5 -18      626.56      835.54    107.28 o 
   0   6 -18      907.24      956.04     95.90 o 
   1   6 -18      208.12      263.00     48.05 o 
   2   6 -18      386.90      324.00     47.92 o 
   3   6 -18      226.72      334.69     49.34 o 
   4   6 -18      169.29      174.35     65.81 o 
   1   7 -18       88.46       98.20     37.43 o 
   2   7 -18      137.38      143.38     42.38 o 
   3   7 -18       22.55      115.71     60.06 o 
   4   7 -18      658.95      597.23     93.59 o 
   0   8 -18      172.75      219.91     64.49 o 
   1   8 -18       78.24       26.18     71.93 o 
   2   8 -18      160.37      110.69     43.11 o 
   3   8 -18      414.38      655.51     95.44 o 
   1   9 -18      891.24      925.39     73.96 o 
   2   9 -18      223.08      101.02     67.40 o 
   3   9 -18      603.14      724.07    102.52 o 
   0  10 -18     1407.17     1208.87    119.38 o 
   1  10 -18       14.07       50.18     49.55 o 
   2  10 -18     1924.32     1932.10    150.07 o 
   2   0 -17     1054.92      983.73     81.02 o 
   4   0 -17      397.17      428.02     61.91 o 
   6   0 -17     1008.10     1088.77     94.45 o 
   2   1 -17      547.19      644.94     72.82 o 
   3   1 -17      932.78      901.39     55.56 o 
   4   1 -17      407.71      418.29     44.30 o 
   5   1 -17     1354.18     1477.06     73.01 o 
   6   1 -17       64.73       75.24     37.95 o 
   1   2 -17     2422.40     2439.44    117.27 o 
   2   2 -17      494.77      424.00     60.32 o 
   3   2 -17     1214.94     1151.34     91.08 o 
   4   2 -17      955.97      759.41     81.73 o 
   5   2 -17     1346.59     1161.31     72.61 o 
   0   3 -17     3160.33     2699.94    127.52 o 
   1   3 -17      342.25      273.79     39.00 o 
   2   3 -17     2775.23     2664.12    128.05 o 
   3   3 -17     1033.47      830.33     84.06 o 
   4   3 -17     1786.21     1763.16    121.37 o 
   5   3 -17     1089.03     1087.36     63.11 o 
   1   4 -17     2787.13     2781.66     94.05 o 
   2   4 -17      343.97      464.29     89.19 o 
   3   4 -17     3345.02     3176.76    219.36 o 
   4   4 -17      597.46      705.79     52.36 o 
   5   4 -17     2772.70     2880.25    104.71 o 
   0   5 -17     6808.20     6433.84    217.40 o 
   1   5 -17      124.72       97.97     34.50 o 
   2   5 -17     5579.87     5632.54    143.27 o 
   3   5 -17      167.00      112.62     60.97 o 
   4   5 -17     3248.78     3252.37    152.52 o 
   5   5 -17      381.36      370.44    108.79 o 
   1   6 -17     6103.35     5729.87    146.86 o 
   2   6 -17       65.89       56.11     34.13 o 
   3   6 -17     4744.99     4791.11    133.50 o 
   4   6 -17       82.65       95.03     54.90 o 
   5   6 -17     3049.66     3368.13    101.02 o 
   0   7 -17     5288.85     5347.22    204.04 o 
   1   7 -17       84.70      117.28     37.96 o 
   2   7 -17     5091.05     5430.94    197.98 o 
   3   7 -17      207.53      214.11     63.49 o 
   4   7 -17     3471.45     3427.56    164.76 o 
   1   8 -17     5179.38     4739.72    193.76 o 
   2   8 -17       40.66      -13.86     61.92 o 
   3   8 -17     4535.30     4584.80    198.88 o 
   4   8 -17      279.46      399.78     81.22 o 
   0   9 -17     4514.46     4364.15    187.57 o 
   1   9 -17      241.59      297.28     39.68 o 
   2   9 -17     6062.07     6259.29    135.79 o 
   3   9 -17      238.60      409.88     80.23 o 
   1  10 -17     3857.84     4271.34    125.06 o 
   2  10 -17       93.50       64.18     43.48 o 
   3  10 -17     1998.71     1880.15    107.38 o 
   0  11 -17     1493.88     1620.64     93.18 o 
   1  11 -17       17.88      -17.24     31.70 o 
   2  11 -17     1836.78     2203.66    115.05 o 
   2   0 -16    20556.28    19940.36    469.20 o 
   4   0 -16     6292.54     6178.76    195.25 o 
   6   0 -16     2609.45     2499.86    122.69 o 
   2   1 -16      434.73      786.46     75.60 o 
   3   1 -16     8415.25     8246.24    166.06 o 
   4   1 -16      635.88      672.92     62.86 o 
   5   1 -16     5145.74     5159.43    139.98 o 
   6   1 -16       37.52       26.44     33.90 o 
   1   2 -16      141.59      222.71     49.47 o 
   2   2 -16     8308.59     7359.10    221.84 o 
   3   2 -16       95.39       64.26     45.37 o 
   4   2 -16     4964.83     4992.72    128.15 o 
   5   2 -16       61.47       72.92     31.57 o 
   6   2 -16     3546.84     3787.49    107.43 o 
   1   3 -16     6796.19     6157.60    141.40 o 
   2   3 -16      444.15      452.06     65.68 o 
   3   3 -16     5042.09     5005.44    179.17 o 
   4   3 -16       63.09       67.59     32.07 o 
   5   3 -16     1543.47     1646.32    106.49 o 
   6   3 -16      178.35      159.45     40.31 o 
   0   4 -16     5163.61     4862.98    176.86 o 
   1   4 -16      214.16      386.76     44.33 o 
   2   4 -16     2829.77     2805.31    134.36 o 
   3   4 -16       21.77       28.86     32.56 o 
   4   4 -16     1478.95     1529.81     78.05 o 
   5   4 -16      292.69      277.48     39.90 o 
   6   4 -16     1024.21     1024.90    105.12 o 
   1   5 -16     1347.67     1276.47    124.78 o 
   2   5 -16       18.43      -35.05     38.53 o 
   3   5 -16     1987.07     2117.90     91.80 o 
   4   5 -16      542.70      521.28     78.31 o 
   5   5 -16      713.74      810.21    107.20 o 
   0   6 -16      531.24      549.34     77.32 o 
   1   6 -16      425.52      403.91     48.85 o 
   2   6 -16      328.93      356.44     46.18 o 
   3   6 -16      200.38      171.95     40.76 o 
   4   6 -16      383.12      322.51     72.23 o 
   5   6 -16      871.99     1000.24     58.51 o 
   1   7 -16      234.55      211.60     43.04 o 
   2   7 -16       84.38       17.16     34.38 o 
   3   7 -16      190.99      184.67     41.66 o 
   4   7 -16      555.12      473.76     81.75 o 
   5   7 -16       41.88       95.92     34.31 o 
   0   8 -16      450.59      432.42     72.75 o 
   1   8 -16        6.56       45.98     30.21 o 
   2   8 -16      246.43      374.76     43.32 o 
   3   8 -16       72.88       29.17     38.84 o 
   4   8 -16       14.83      -77.73     52.71 o 
   1   9 -16     1351.27     1187.19     62.06 o 
   2   9 -16       96.07      102.09     39.40 o 
   3   9 -16      570.23      784.60    173.73 o 
   4   9 -16      196.20      133.38     48.54 o 
   0  10 -16     2059.36     1912.97     95.27 o 
   1  10 -16       11.92       -9.25     43.23 o 
   2  10 -16     2987.07     3399.95    122.23 o 
   3  10 -16       92.53       50.28     61.78 o 
   1  11 -16     4431.25     4847.17    101.24 o 
   2  11 -16      143.77      377.78     44.06 o 
   3  11 -16     1717.24     1967.70    111.29 o 
   0  12 -16     2369.53     2210.45    217.34 o 
   1  12 -16       45.74       30.61     34.83 o 
   4   0 -15      821.13      774.95     71.43 o 
   6   0 -15      942.10     1167.62     92.20 o 
   2   1 -15     1960.24     1601.07     98.42 o 
   3   1 -15      670.55      558.25     43.13 o 
   4   1 -15      788.88      872.30     52.28 o 
   5   1 -15     1123.89     1151.95     60.01 o 
   6   1 -15      497.87      462.12     46.08 o 
   1   2 -15     4742.95     4180.63    150.73 o 
   2   2 -15     1658.59     1523.43     95.77 o 
   3   2 -15     1088.44      953.79     79.37 o 
   4   2 -15     1556.51     1484.47     65.85 o 
   5   2 -15      934.40      956.35     55.64 o 
   6   2 -15     1256.80     1484.79     75.98 o 
   0   3 -15     6140.05     6092.15    196.50 o 
   1   3 -15      353.03      294.62     38.45 o 
   2   3 -15     4894.68     4462.64    160.99 o 
   3   3 -15      492.95      428.31     64.75 o 
   4   3 -15     2002.57     1971.74     72.74 o 
   5   3 -15      856.49      843.11     65.34 o 
   6   3 -15     1634.77     1706.00     94.88 o 
   1   4 -15     7530.56     7170.60    208.97 o 
   2   4 -15      302.56      299.76     54.81 o 
   3   4 -15     5303.89     5161.61    129.94 o 
   4   4 -15      587.73      507.44     47.52 o 
   5   4 -15     3362.82     3511.59    204.27 o 
   6   4 -15      677.02      773.86     60.59 o 
   0   5 -15     6909.49     6378.74    208.41 o 
   1   5 -15       21.97       -0.70     28.48 o 
   2   5 -15     6076.90     6083.24    143.75 o 
   3   5 -15      180.58      184.02     36.41 o 
   4   5 -15     4645.16     4593.59    179.57 o 
   5   5 -15      493.90      534.63     44.34 o 
   6   5 -15     3383.24     3406.90     94.37 o 
   1   6 -15    11237.73    11115.56    221.27 o 
   2   6 -15      196.07      234.29     42.84 o 
   3   6 -15     6236.19     6274.03    150.69 o 
   4   6 -15       47.91       78.38     53.24 o 
   5   6 -15     2768.97     2990.29     88.00 o 
   6   6 -15      131.86      197.36     67.60 o 
   0   7 -15     9267.23     8691.35    265.95 o 
   1   7 -15       64.36       53.90     28.20 o 
   2   7 -15     8808.86     8795.71    157.11 o 
   3   7 -15      213.98      199.03     35.72 o 
   4   7 -15     4382.53     4261.07    181.16 o 
   5   7 -15       30.01       76.05     60.19 o 
   1   8 -15     6705.74     6188.11    158.38 o 
   2   8 -15       39.20      -15.12     27.88 o 
   3   8 -15     6010.38     6059.37    159.74 o 
   4   8 -15      174.59      176.35    121.40 o 
   5   8 -15     4120.31     4490.23    198.69 o 
   0   9 -15     4996.19     4993.81    136.62 o 
   1   9 -15      240.11      284.92     54.21 o 
   2   9 -15     6413.05     6629.42    136.39 o 
   3   9 -15      107.67      129.52     46.67 o 
   4   9 -15     3588.47     4173.18    221.71 o 
   1  10 -15     4586.89     4632.76     93.94 o 
   2  10 -15      201.94      203.37     42.66 o 
   3  10 -15     2616.24     2573.66    127.29 o 
   4  10 -15      132.28      170.66    141.00 o 
   0  11 -15     2022.26     2350.45    105.71 o 
   1  11 -15        8.77       37.88     26.84 o 
   2  11 -15     2380.21     2324.74     82.57 o 
   3  11 -15       63.27      124.61     48.51 o 
   1  12 -15      750.27      941.34     60.75 o 
   2  12 -15      178.66      174.37     39.46 o 
   0  13 -15      577.86      801.24    100.34 o 
   1  13 -15      139.89      251.04     51.81 o 
   4   0 -14     7203.08     7553.85    213.90 o 
   6   0 -14     5399.61     5883.00    186.71 o 
   2   1 -14     1333.27     1507.91     92.73 o 
   3   1 -14     7185.57     7359.16    146.93 o 
   4   1 -14      703.43      831.69     49.72 o 
   5   1 -14     4710.12     5150.37    118.49 o 
   6   1 -14      281.41      326.28     40.08 o 
   7   1 -14     2285.44     2586.95     85.64 o 
   1   2 -14      850.10      918.78     76.52 o 
   2   2 -14     9794.23     9138.17    249.15 o 
   3   2 -14      316.26      213.92     50.20 o 
   4   2 -14     3833.09     3554.54     92.36 o 
   5   2 -14      556.50      702.57     47.43 o 
   6   2 -14     2165.05     2460.95     79.85 o 
   7   2 -14      452.69      476.31     45.18 o 
   1   3 -14     6899.16     6242.93    193.73 o 
   2   3 -14       25.07      -51.63     36.31 o 
   3   3 -14     8088.85     7622.69    224.68 o 
   4   3 -14      227.19      278.40     35.08 o 
   5   3 -14     4400.55     4495.10    226.14 o 
   6   3 -14      820.02      858.54     52.14 o 
   0   4 -14     6094.29     5331.50    179.84 o 
   1   4 -14     1014.36      876.69     56.44 o 
   2   4 -14     4054.99     3972.35    157.02 o 
   3   4 -14     1700.11     1700.40     76.19 o 
   4   4 -14     3763.55     4084.08    129.58 o 
   5   4 -14     1023.54     1053.22     54.93 o 
   6   4 -14     2295.40     2326.94     75.50 o 
   1   5 -14     2760.02     2428.56    139.33 o 
   2   5 -14      752.81      616.69     50.32 o 
   3   5 -14     1607.14     1502.04     73.40 o 
   4   5 -14     1506.46     1482.60     74.54 o 
   5   5 -14      561.46      676.02     88.57 o 
   6   5 -14      808.92      831.12     47.37 o 
   0   6 -14      914.65      823.03     80.36 o 
   1   6 -14      265.30      286.72     34.06 o 
   2   6 -14      820.77      827.47     48.82 o 
   3   6 -14      276.71      291.66     35.46 o 
   4   6 -14      480.40      493.97     76.06 o 
   5   6 -14     1062.32     1009.77     57.92 o 
   6   6 -14      184.43      364.05     78.51 o 
   1   7 -14      130.03       31.85     22.58 o 
   2   7 -14      200.84      279.88     35.87 o 
   3   7 -14        6.93       44.57     29.20 o 
   4   7 -14     1006.59     1123.43     74.21 o 
   5   7 -14      173.10       55.37     54.90 o 
   6   7 -14     1084.32      788.42    103.64 o 
   0   8 -14      818.51      758.21     58.67 o 
   1   8 -14      323.29      383.57     37.00 o 
   2   8 -14      646.74      700.33     48.12 o 
   3   8 -14     1220.75     1291.37    234.02 o 
   4   8 -14      192.16      253.15     48.95 o 
   5   8 -14     1240.65     1480.58    111.33 o 
   1   9 -14      673.75      787.09     42.52 o 
   2   9 -14      453.70      517.67     36.95 o 
   3   9 -14      950.89     1134.05     77.96 o 
   4   9 -14      761.24      595.46     66.08 o 
   5   9 -14      844.36     1123.75     83.06 o 
   0  10 -14     1193.21     1213.18     98.69 o 
   1  10 -14       11.75       -5.96     24.77 o 
   2  10 -14     2042.51     1989.88     65.77 o 
   3  10 -14      374.49      422.45     42.13 o 
   4  10 -14     1305.34     1652.68     98.99 o 
   1  11 -14     3352.59     3241.21     78.07 o 
   2  11 -14       67.10       23.34     39.44 o 
   3  11 -14     2334.68     2790.88     88.99 o 
   4  11 -14      146.72       47.03     49.30 o 
   0  12 -14     4738.34     5177.40    148.64 o 
   1  12 -14       80.76       78.00     32.17 o 
   2  12 -14     5190.27     5505.96    124.68 o 
   3  12 -14       74.87      -14.07     46.12 o 
   1  13 -14     4824.83     5285.95    125.02 o 
   2  13 -14       44.51       51.65     36.46 o 
   2   0 -13      152.01      165.93     46.43 o 
   4   0 -13     1065.91     1103.27     76.39 o 
   6   0 -13     1742.26     2176.04    106.09 o 
   1   1 -13      755.32     1079.79     79.83 o 
   2   1 -13     1314.92     1518.76     93.14 o 
   3   1 -13     1455.16     1380.35     62.05 o 
   4   1 -13      317.49      329.79     35.52 o 
   5   1 -13     2179.50     2276.72     72.53 o 
   6   1 -13      114.47       83.31     31.75 o 
   7   1 -13     1335.60     1551.67     68.38 o 
   1   2 -13     1587.30     1641.83     68.47 o 
   2   2 -13       75.40       96.13     25.30 o 
   3   2 -13      562.27      529.51     60.65 o 
   4   2 -13      433.81      494.16     38.35 o 
   5   2 -13      624.52      574.41     43.06 o 
   6   2 -13     1170.35     1451.26     74.25 o 
   7   2 -13      428.67      514.34     43.01 o 
   0   3 -13     7231.15     6721.18    200.14 o 
   1   3 -13       35.42       26.52     28.96 o 
   2   3 -13     5410.66     5685.96    260.22 o 
   3   3 -13      115.34      217.85     50.00 o 
   4   3 -13     2468.94     2472.07     74.01 o 
   5   3 -13      150.51      216.60     32.31 o 
   6   3 -13      762.48      771.34     47.79 o 
   7   3 -13      484.62      513.94     39.32 o 
   1   4 -13     7244.27     7490.05    150.94 o 
   2   4 -13       19.32        7.91     27.90 o 
   3   4 -13     7635.27     7904.23    164.53 o 
   4   4 -13      289.20      279.92     40.45 o 
   5   4 -13     3088.49     2916.39     81.45 o 
   6   4 -13      184.92       98.42     27.37 o 
   7   4 -13     1181.66     1108.88    106.35 o 
   0   5 -13    11526.54    11315.24    304.25 o 
   1   5 -13      231.54      191.44     28.86 o 
   2   5 -13    10302.13     9643.38    156.74 o 
   3   5 -13      129.82      146.38     36.28 o 
   4   5 -13     6562.33     6480.86    147.26 o 
   5   5 -13      122.14       61.60     26.44 o 
   6   5 -13     3189.15     3215.71     80.32 o 
   1   6 -13    12060.06    11796.71    183.83 o 
   2   6 -13      412.93      333.67     49.59 o 
   3   6 -13     9728.89     9037.95    227.34 o 
   4   6 -13      128.96       54.41     37.84 o 
   5   6 -13     4237.04     4506.09    104.65 o 
   6   6 -13       81.76       51.16     58.07 o 
   0   7 -13    18142.16    17511.76    306.36 o 
   1   7 -13        6.43      -30.04     21.27 o 
   2   7 -13    11983.45    11715.38    187.18 o 
   3   7 -13      271.38      248.29     33.59 o 
   4   7 -13     6480.93     6497.27    161.86 o 
   5   7 -13       78.47       29.29     37.16 o 
   6   7 -13     2732.51     3372.38    166.21 o 
   1   8 -13    11203.77    10805.03    151.14 o 
   2   8 -13      331.23      412.82     31.52 o 
   3   8 -13     8066.38     8028.31    147.44 o 
   4   8 -13      125.20      117.59     89.29 o 
   5   8 -13     3976.51     4361.24    181.78 o 
   6   8 -13        8.97       55.56     62.70 o 
   0   9 -13     6131.73     6048.27    146.23 o 
   1   9 -13        0.70       35.44     23.60 o 
   2   9 -13     6096.05     6130.69    105.03 o 
   3   9 -13      209.99      184.96     33.05 o 
   4   9 -13     3911.18     3772.52    126.65 o 
   5   9 -13      163.37      184.77     51.13 o 
   1  10 -13     7579.68     7533.11    122.74 o 
   2  10 -13      342.45      317.33     33.53 o 
   3  10 -13     3568.08     3948.89     95.79 o 
   4  10 -13      397.41      525.80    100.93 o 
   5  10 -13     2176.78     2589.81    123.21 o 
   0  11 -13     4085.54     4230.63    126.33 o 
   1  11 -13       37.04       78.21     27.18 o 
   2  11 -13     2926.41     3064.53     99.53 o 
   3  11 -13      356.59      356.66     50.69 o 
   4  11 -13     1828.75     1909.09    108.03 o 
   1  12 -13     1483.62     1464.22     88.13 o 
   2  12 -13      183.67      222.57     38.73 o 
   3  12 -13     1161.49     1275.68     65.86 o 
   4  12 -13      278.76      205.91     51.29 o 
   0  13 -13      897.63      949.28     74.84 o 
   1  13 -13        7.11      -28.01     32.00 o 
   2  13 -13      504.98      587.84     60.22 o 
   3  13 -13       92.97       36.64     36.02 o 
   1  14 -13      124.68       97.63     36.80 o 
   2   0 -12    17465.73    19970.95    458.82 o 
   4   0 -12    14327.81    15073.46    356.23 o 
   6   0 -12     4088.80     4173.89    144.91 o 
   1   1 -12    16646.28    18821.89    309.76 o 
   2   1 -12      155.35      143.64     24.58 o 
   3   1 -12    12897.98    12749.53    313.29 o 
   4   1 -12       80.84       81.27     28.53 o 
   5   1 -12     6613.46     6893.35    137.69 o 
   6   1 -12       57.17       79.32     28.75 o 
   7   1 -12     2907.06     3198.70    184.96 o 
   1   2 -12     1041.52     1200.46     55.72 o 
   2   2 -12    10533.01    11453.47    294.87 o 
   3   2 -12      103.61       98.11     28.38 o 
   4   2 -12     8143.36     7930.74    150.22 o 
   5   2 -12      571.58      612.71     41.19 o 
   6   2 -12     3495.93     3724.91     93.40 o 
   7   2 -12      254.41      204.46     33.39 o 
   1   3 -12    11805.18    12399.66    465.05 o 
   2   3 -12       53.82       76.84     27.32 o 
   3   3 -12     8957.59     9504.03    343.41 o 
   4   3 -12      770.19      694.24     42.92 o 
   5   3 -12     3220.13     3511.05     87.37 o 
   6   3 -12     1182.50     1205.91     53.93 o 
   7   3 -12     1100.15     1152.33     48.68 o 
   0   4 -12     8633.62     8916.83    172.64 o 
   1   4 -12        4.18       35.93     22.07 o 
   2   4 -12     6386.92     6542.97    111.07 o 
   3   4 -12      726.58      746.84     51.62 o 
   4   4 -12     4130.68     4093.66    186.20 o 
   5   4 -12      530.49      551.25     38.83 o 
   6   4 -12     1292.40     1440.24    146.92 o 
   7   4 -12      561.64      510.90     79.43 o 
   1   5 -12     4205.48     4143.82     73.28 o 
   2   5 -12     1061.42      990.31     40.75 o 
   3   5 -12     1377.01     1144.82     51.05 o 
   4   5 -12     1604.56     1725.82     71.13 o 
   5   5 -12     1164.61     1213.59     88.03 o 
   6   5 -12      671.47     1113.74    100.34 o 
   7   5 -12      847.39      918.25     99.48 o 
   0   6 -12     1584.61     1630.46     72.34 o 
   1   6 -12       80.08       74.46     21.92 o 
   2   6 -12      776.13      680.55     42.84 o 
   3   6 -12      538.39      498.50     38.47 o 
   4   6 -12      313.17      226.31     44.12 o 
   5   6 -12     1395.11     1353.37     64.77 o 
   6   6 -12      201.59      194.84     65.08 o 
   1   7 -12      319.39      184.59     26.12 o 
   2   7 -12      177.02      226.60     25.79 o 
   3   7 -12      202.72      194.77     36.61 o 
   4   7 -12     1070.31     1184.36     98.85 o 
   5   7 -12      276.64      335.87     50.16 o 
   6   7 -12     1312.47     1420.17    122.49 o 
   0   8 -12     1465.52     1295.35     68.87 o 
   1   8 -12      250.38      235.51     27.80 o 
   2   8 -12      427.82      414.99     39.83 o 
   3   8 -12     1176.00     1177.57     53.88 o 
   4   8 -12      243.29      247.48     45.92 o 
   5   8 -12      461.87      434.91     56.85 o 
   6   8 -12       58.33       33.39     61.97 o 
   1   9 -12     1696.39     1824.43     66.71 o 
   2   9 -12      696.46      722.64     38.69 o 
   3   9 -12     2650.33     2725.98     73.61 o 
   4   9 -12      592.07      715.98     65.05 o 
   5   9 -12      950.38     1105.82     80.53 o 
   6   9 -12      823.98      979.05    111.58 o 
   0  10 -12     1967.22     2069.22    187.66 o 
   1  10 -12       15.68      -15.12     22.23 o 
   2  10 -12     2196.76     2202.77    115.56 o 
   3  10 -12      359.11      354.85     37.49 o 
   4  10 -12     2570.54     2709.65     79.04 o 
   5  10 -12      899.91     1043.34     80.13 o 
   1  11 -12     3827.70     4024.38     85.14 o 
   2  11 -12      150.24      102.97     32.16 o 
   3  11 -12     2312.19     2461.20     80.03 o 
   4  11 -12      268.44      203.04     34.51 o 
   5  11 -12     1758.74     1831.81    175.38 o 
   0  12 -12     4230.90     3924.07    266.80 o 
   1  12 -12      303.46      246.62     32.68 o 
   2  12 -12     3578.18     3481.60     96.14 o 
   3  12 -12      304.02      319.66     49.32 o 
   4  12 -12     3022.35     3243.92    106.06 o 
   1  13 -12     4560.91     5012.33    116.86 o 
   2  13 -12        3.48      -15.39     39.31 o 
   3  13 -12     4121.93     4321.55    110.32 o 
   0  14 -12     6869.83     7997.02    274.22 o 
   1  14 -12       47.46       92.50     37.15 o 
   2  14 -12     4187.81     4966.03    120.84 o 
   2   0 -11      356.89      522.31     55.16 o 
   4   0 -11     2643.84     2917.51    108.34 o 
   6   0 -11     2652.76     2894.96    112.97 o 
   0   1 -11     1684.03     1834.26     90.81 o 
   1   1 -11       24.22       28.74     24.20 o 
   2   1 -11      395.81      429.78     30.23 o 
   3   1 -11     1224.76     1395.64     53.02 o 
   4   1 -11      462.83      481.64     29.55 o 
   5   1 -11     1235.61     1242.71    113.70 o 
   6   1 -11       79.03      116.72     28.67 o 
   7   1 -11     1663.19     1793.96     64.01 o 
   1   2 -11     9140.72     9844.51    214.02 o 
   2   2 -11      214.15      242.77     25.80 o 
   3   2 -11     4836.29     5122.83     90.41 o 
   4   2 -11     2016.60     2091.79     76.23 o 
   5   2 -11     1340.24     1522.04     57.25 o 
   6   2 -11     1413.28     1484.68     58.48 o 
   7   2 -11      494.90      550.02     83.76 o 
   0   3 -11     6330.02     6468.78    218.50 o 
   1   3 -11      136.73      160.51     34.16 o 
   2   3 -11     7629.89     7999.61    172.82 o 
   3   3 -11      552.65      569.41     65.86 o 
   4   3 -11     4710.77     4892.46     83.44 o 
   5   3 -11      792.47      807.14     43.38 o 
   6   3 -11     1444.23     1457.75     54.74 o 
   7   3 -11     1501.19     1457.28     73.36 o 
   1   4 -11     9869.83    10420.54    133.98 o 
   2   4 -11       94.75      124.90     29.71 o 
   3   4 -11     9251.58     9222.05    123.30 o 
   4   4 -11      441.22      525.52     31.57 o 
   5   4 -11     3787.71     3698.14     86.10 o 
   6   4 -11      755.62      784.68     37.27 o 
   7   4 -11     1418.08     1577.59    115.48 o 
   0   5 -11    15761.05    15750.67    218.13 o 
   1   5 -11      454.66      428.34     23.85 o 
   2   5 -11     9173.36     9444.66    164.43 o 
   3   5 -11      475.17      449.85     27.86 o 
   4   5 -11     9206.36     9333.02    152.94 o 
   5   5 -11      395.75      531.59     48.20 o 
   6   5 -11     2772.50     2906.56    141.94 o 
   7   5 -11      658.00      501.73     77.32 o 
   1   6 -11    13444.09    13716.88    152.34 o 
   2   6 -11      294.60      250.14     21.19 o 
   3   6 -11    11331.10    11170.99    175.27 o 
   4   6 -11      450.16      364.82     37.21 o 
   5   6 -11     4336.04     4510.43     85.63 o 
   6   6 -11      238.88      136.28     62.44 o 
   7   6 -11     2613.47     2607.62    158.08 o 
   0   7 -11    14689.35    15080.25    291.82 o 
   1   7 -11      636.48      521.51     32.38 o 
   2   7 -11     8995.30     8815.00    124.75 o 
   3   7 -11      273.37      238.19     31.49 o 
   4   7 -11     6121.72     6653.91    211.75 o 
   5   7 -11       89.53       71.69     40.03 o 
   6   7 -11     2743.75     2953.42    153.71 o 
   1   8 -11     9780.24    10182.61    141.57 o 
   2   8 -11      333.00      318.26     30.36 o 
   3   8 -11     7158.42     7083.42    108.49 o 
   4   8 -11       65.70      135.42     40.93 o 
   5   8 -11     3726.18     4006.30    126.33 o 
   6   8 -11       21.78      -52.01     53.04 o 
   0   9 -11    10619.43    10887.04    213.79 o 
   1   9 -11      168.69       63.15     23.72 o 
   2   9 -11     7160.59     7142.74    119.88 o 
   3   9 -11       43.23       13.03     25.28 o 
   4   9 -11     5251.73     5366.67    105.83 o 
   5   9 -11      120.40       92.34     46.39 o 
   6   9 -11     2330.17     2235.25    158.47 o 
   1  10 -11     5094.00     5488.46     97.25 o 
   2  10 -11      331.68      397.21     50.05 o 
   3  10 -11     3141.03     3218.88     82.51 o 
   4  10 -11      221.28      247.89     32.96 o 
   5  10 -11     1898.96     1743.37     99.92 o 
   0  11 -11     4836.25     5281.07    284.54 o 
   1  11 -11       56.84       15.89     24.45 o 
   2  11 -11     3203.05     3163.79     83.73 o 
   3  11 -11      684.22      753.35     49.00 o 
   4  11 -11     1638.62     1750.71     72.59 o 
   5  11 -11      682.46      914.94     80.56 o 
   1  12 -11     1442.64     1511.69     58.98 o 
   2  12 -11       88.14       92.02     33.97 o 
   3  12 -11     1462.30     1550.16     67.26 o 
   4  12 -11       69.08        9.05     57.21 o 
   0  13 -11       53.52      154.33     45.43 o 
   1  13 -11       16.30       27.21     31.64 o 
   2  13 -11      163.70      183.86     37.86 o 
   3  13 -11      412.97      498.11     46.89 o 
   4  13 -11      362.63      470.98     48.47 o 
   1  14 -11       42.80       46.05     35.34 o 
   2  14 -11      191.84      159.90     38.29 o 
   3  14 -11       26.24       42.18     34.48 o 
   0  15 -11      359.84      512.49     85.39 o 
   1  15 -11        4.30      -56.85     39.34 o 
   0   0 -10    24667.81    27259.34    597.05 o 
   2   0 -10    17561.76    19008.36    427.07 o 
   4   0 -10    11621.05    11181.20    191.56 o 
   6   0 -10     3569.48     3761.58    127.98 o 
   8   0 -10     2090.22     2073.62     98.28 o 
   1   1 -10    15375.19    17179.90    278.16 o 
   2   1 -10      288.99      315.03     24.84 o 
   3   1 -10    13146.89    13887.21    197.87 o 
   4   1 -10       10.39       -2.12     15.94 o 
   5   1 -10     9366.57     9910.91    175.27 o 
   6   1 -10      189.56      120.00     28.83 o 
   7   1 -10     3754.12     3937.80     93.91 o 
   8   1 -10      246.33      206.66     33.68 o 
   0   2 -10    24668.53    26763.41    585.21 o 
   1   2 -10      132.98      208.30     28.32 o 
   2   2 -10    18251.51    19824.01    306.83 o 
   3   2 -10      536.74      654.44     32.91 o 
   4   2 -10    12120.04    12163.57    225.60 o 
   5   2 -10      481.96      454.80     34.30 o 
   6   2 -10     3687.97     3927.34     90.69 o 
   7   2 -10      383.19      356.94     33.78 o 
   1   3 -10    11908.50    12268.08    421.85 o 
   2   3 -10     1413.01     1576.30     41.42 o 
   3   3 -10     7881.32     8434.36    127.57 o 
   4   3 -10       90.44      126.44     19.61 o 
   5   3 -10     4480.85     4737.15     98.67 o 
   6   3 -10      578.27      591.32     51.57 o 
   7   3 -10     1457.24     1470.78     48.54 o 
   0   4 -10     9569.30     9088.17    136.01 o 
   1   4 -10      200.56      141.77     23.43 o 
   2   4 -10     7314.99     7491.65    150.28 o 
   3   4 -10     2880.44     2959.77     51.61 o 
   4   4 -10     3551.09     3660.81     91.10 o 
   5   4 -10      969.13      958.55     34.63 o 
   6   4 -10     1025.05     1326.45    100.67 o 
   7   4 -10      737.54      769.81     86.78 o 
   1   5 -10     8405.68     8545.06    122.96 o 
   2   5 -10      619.68      582.34     25.06 o 
   3   5 -10     1947.35     2027.26     47.39 o 
   4   5 -10     1150.41     1170.00     37.19 o 
   5   5 -10     1206.84     1354.57     46.28 o 
   6   5 -10     1332.91     1596.58    114.89 o 
   7   5 -10      455.03      243.10     68.32 o 
   0   6 -10       90.76      131.77     23.94 o 
   1   6 -10      428.29      458.98     24.44 o 
   2   6 -10      753.88      797.23     35.65 o 
   3   6 -10     1537.83     1579.56     55.36 o 
   4   6 -10      334.54      348.57     24.38 o 
   5   6 -10     1414.24     1580.79    105.93 o 
   6   6 -10      237.10      226.92     58.27 o 
   7   6 -10     1538.08     1634.46    126.13 o 
   1   7 -10       31.65       16.45     17.46 o 
   2   7 -10      303.03      283.74     22.30 o 
   3   7 -10       29.86      -31.43     20.96 o 
   4   7 -10     1174.97     1245.65     72.46 o 
   5   7 -10      129.59       72.06     36.73 o 
   6   7 -10     1597.00     1641.10    125.47 o 
   7   7 -10       53.39       68.28     58.53 o 
   0   8 -10     1703.45     1463.20     67.54 o 
   1   8 -10      125.54      168.83     24.41 o 
   2   8 -10       88.91       66.03     21.34 o 
   3   8 -10     1553.46     1597.88     48.84 o 
   4   8 -10       83.89       78.56     22.67 o 
   5   8 -10      990.33     1056.76     72.04 o 
   6   8 -10       25.86      -68.47     50.53 o 
   1   9 -10      244.48      299.10     28.66 o 
   2   9 -10      474.25      451.12     32.18 o 
   3   9 -10     1309.23     1413.85     54.53 o 
   4   9 -10      915.95      961.03     49.27 o 
   5   9 -10      767.83      813.76     67.43 o 
   6   9 -10     1047.51     1024.13    110.85 o 
   0  10 -10     3891.72     4104.20    114.06 o 
   1  10 -10       29.99       26.11     22.21 o 
   2  10 -10     1633.18     1743.72     54.19 o 
   3  10 -10        5.28       -2.59     37.71 o 
   4  10 -10     1994.39     2154.69     68.15 o 
   5  10 -10      273.32      352.83     54.61 o 
   6  10 -10     1036.55      996.92    114.69 o 
   1  11 -10     4358.16     4779.32     90.77 o 
   2  11 -10      520.52      614.45     45.12 o 
   3  11 -10     3340.31     3488.57     88.28 o 
   4  11 -10      236.56      296.38     37.07 o 
   5  11 -10     1633.92     1972.98     63.88 o 
   0  12 -10     6365.91     6645.51    242.48 o 
   1  12 -10       69.17       15.67     25.45 o 
   2  12 -10     4539.91     4939.30    164.54 o 
   3  12 -10      236.08      228.42     41.76 o 
   4  12 -10     3782.49     3941.03     96.20 o 
   5  12 -10      242.69      245.48     35.29 o 
   1  13 -10     6628.32     6735.91    136.76 o 
   2  13 -10       57.59       20.80     30.06 o 
   3  13 -10     5581.98     5869.44    126.70 o 
   4  13 -10       87.58       65.05     32.58 o 
   0  14 -10     6859.73     7439.54    257.22 o 
   1  14 -10        9.96       -8.72     37.17 o 
   2  14 -10     4558.50     4658.28    127.83 o 
   3  14 -10      126.76       69.38     35.93 o 
   1  15 -10     5398.77     6385.51    170.53 o 
   2  15 -10       46.57       90.40     37.97 o 
   2   0  -9     1551.97     1707.05     74.94 o 
   4   0  -9     3423.70     3516.00     80.44 o 
   6   0  -9      885.42      930.50     66.60 o 
   8   0  -9     1359.10     1403.24     85.45 o 
   0   1  -9     1700.39     1877.94     86.38 o 
   1   1  -9     1289.08     1258.53     50.42 o 
   2   1  -9     2546.13     2610.56     63.45 o 
   3   1  -9     1893.79     1937.08     39.34 o 
   4   1  -9      574.35      614.55     25.60 o 
   5   1  -9     1115.93     1268.78     53.14 o 
   6   1  -9       60.93       11.26     24.09 o 
   7   1  -9     2338.24     2630.00     73.39 o 
   8   1  -9       21.46       27.70     27.42 o 
   1   2  -9     8362.67     9184.81    198.52 o 
   2   2  -9      825.04      910.13     35.00 o 
   3   2  -9     2858.81     2933.80     69.50 o 
   4   2  -9     2830.07     2800.74     49.39 o 
   5   2  -9     1045.98     1111.64     39.20 o 
   6   2  -9     1766.60     1765.97     56.83 o 
   7   2  -9      454.01      485.73     35.76 o 
   8   2  -9      828.21      969.11     79.39 o 
   0   3  -9    11291.42    11216.55    156.35 o 
   1   3  -9     1009.86     1090.49     49.96 o 
   2   3  -9     4943.85     5515.39     79.64 o 
   3   3  -9     2091.67     2050.17     44.09 o 
   4   3  -9     5112.45     5027.06     71.58 o 
   5   3  -9      869.68      946.39     32.60 o 
   6   3  -9     2202.19     2179.82     57.84 o 
   7   3  -9     1227.25     1370.21     45.33 o 
   8   3  -9     1013.17     1008.79     93.79 o 
   1   4  -9     7616.21     7352.02    125.96 o 
   2   4  -9       30.59       17.06     14.05 o 
   3   4  -9     6574.05     6467.04     83.37 o 
   4   4  -9      976.50      943.77     32.40 o 
   5   4  -9     5776.19     6004.99     80.57 o 
   6   4  -9      459.06      479.28     69.51 o 
   7   4  -9     2288.28     2287.82    120.71 o 
   0   5  -9     9655.82     9746.85    143.91 o 
   1   5  -9      209.36      231.21     18.02 o 
   2   5  -9     9747.58     9275.65    105.45 o 
   3   5  -9      122.10      153.25     23.08 o 
   4   5  -9     8824.36     8710.17    155.94 o 
   5   5  -9      383.93      488.13    101.47 o 
   6   5  -9     4097.83     3845.39    157.41 o 
   7   5  -9      555.23      560.75     78.18 o 
   1   6  -9    18338.68    19024.87    195.82 o 
   2   6  -9        6.30      -24.05     16.03 o 
   3   6  -9     9417.96     9233.24    106.32 o 
   4   6  -9      169.74      139.16     27.15 o 
   5   6  -9     6047.55     6026.81    188.55 o 
   6   6  -9      255.57      195.68     56.88 o 
   7   6  -9     3077.28     3291.47    158.08 o 
   0   7  -9    14587.37    14894.73    209.04 o 
   1   7  -9      268.82      299.46     24.62 o 
   2   7  -9     8930.94     9038.78    111.97 o 
   3   7  -9      760.36      775.06     34.87 o 
   4   7  -9    10125.81    10406.24    157.32 o 
   5   7  -9      229.94      174.08     46.39 o 
   6   7  -9     5095.75     5302.04    203.38 o 
   7   7  -9      124.58       47.89     63.69 o 
   1   8  -9    11588.68    11831.22    136.82 o 
   2   8  -9      861.97      949.98     39.06 o 
   3   8  -9    13328.79    13092.04    166.52 o 
   4   8  -9      285.23      306.06     35.35 o 
   5   8  -9     6810.90     6763.32    166.31 o 
   6   8  -9      377.25      576.28     85.92 o 
   7   8  -9     2616.32     2639.14    166.94 o 
   0   9  -9    18481.25    18519.80    321.89 o 
   1   9  -9      292.58      334.66     29.15 o 
   2   9  -9    12219.72    12269.16    161.61 o 
   3   9  -9     1240.10     1312.96     45.33 o 
   4   9  -9     6455.60     6919.39    177.59 o 
   5   9  -9      182.46      333.94     51.19 o 
   6   9  -9     2243.17     2119.73    145.97 o 
   1  10  -9    10543.80    11051.37    152.36 o 
   2  10  -9      431.00      385.79     45.01 o 
   3  10  -9     5669.61     5801.48    113.11 o 
   4  10  -9      157.27      142.33     27.84 o 
   5  10  -9     2133.12     2238.59     63.53 o 
   6  10  -9      390.55      352.73     83.01 o 
   0  11  -9     3617.22     3425.38    106.95 o 
   1  11  -9      325.64      343.42     31.79 o 
   2  11  -9     3267.91     3522.21    120.46 o 
   3  11  -9      695.36      683.59     44.79 o 
   4  11  -9     2587.78     2624.45     75.43 o 
   5  11  -9      619.18      814.95     44.23 o 
   1  12  -9     1468.02     1452.48     55.04 o 
   2  12  -9      842.97      827.65     51.39 o 
   3  12  -9     1772.41     2056.00     73.18 o 
   4  12  -9      965.68      997.18     53.80 o 
   5  12  -9      956.22      941.53     51.12 o 
   0  13  -9      660.62      543.65     63.08 o 
   1  13  -9       18.59       22.97     30.04 o 
   2  13  -9      743.43      756.62     52.03 o 
   3  13  -9      846.64      939.61     56.27 o 
   4  13  -9      184.53      362.98     41.48 o 
   1  14  -9      108.77      109.09     35.85 o 
   2  14  -9      138.57      108.49     36.82 o 
   3  14  -9       45.46       22.45     34.84 o 
   0  15  -9      305.33      259.38     75.40 o 
   1  15  -9       27.64      -43.52     39.93 o 
   2  15  -9      110.63      155.35     48.18 o 
   0   0  -8    47797.08    55033.59   1136.43 o 
   2   0  -8    24460.55    26605.61    566.16 o 
   4   0  -8    11608.19    11414.58    203.73 o 
   6   0  -8     5412.26     5320.65    153.58 o 
   8   0  -8     1837.38     2056.13     96.50 o 
   1   1  -8    47553.66    51591.50    616.16 o 
   2   1  -8     1432.32     1445.90     37.97 o 
   3   1  -8    14192.35    14544.84    162.84 o 
   4   1  -8      689.42      763.85     26.39 o 
   5   1  -8     6927.95     7284.61    108.13 o 
   6   1  -8       15.25       26.42     22.77 o 
   7   1  -8     2454.64     2360.72    148.43 o 
   8   1  -8       51.61       20.01     29.73 o 
   0   2  -8    12193.34    13116.05    216.02 o 
   1   2  -8      873.09     1023.06     43.68 o 
   2   2  -8    13486.93    13727.79    181.05 o 
   3   2  -8      853.34      961.40     33.98 o 
   4   2  -8     8874.12     9073.21    136.64 o 
   5   2  -8      219.42      209.68     20.33 o 
   6   2  -8     4307.13     4199.51     90.38 o 
   7   2  -8      266.10      289.93     30.23 o 
   8   2  -8     1871.72     1970.83     63.20 o 
   1   3  -8    15303.51    15397.04    149.92 o 
   2   3  -8     2895.22     2905.65     50.76 o 
   3   3  -8     6115.22     6400.27    127.56 o 
   4   3  -8      512.39      574.75     20.82 o 
   5   3  -8     6234.22     6625.25     95.65 o 
   6   3  -8      606.29      720.22     33.75 o 
   7   3  -8     2253.44     2274.91     74.66 o 
   8   3  -8      720.84      803.29     83.87 o 
   0   4  -8    13890.60    13602.64    215.83 o 
   1   4  -8      693.64      700.46     32.76 o 
   2   4  -8    11920.34    12333.01    119.46 o 
   3   4  -8      462.28      445.26     21.94 o 
   4   4  -8     3568.56     3495.73     52.91 o 
   5   4  -8      774.85      715.01     52.40 o 
   6   4  -8      767.57      848.75     81.09 o 
   7   4  -8     1102.19     1134.98     95.71 o 
   8   4  -8      841.66      921.43     94.85 o 
   1   5  -8     4667.86     5121.91     67.47 o 
   2   5  -8      356.48      337.19     18.83 o 
   3   5  -8     1748.43     1684.09     38.29 o 
   4   5  -8      421.23      414.76     21.53 o 
   5   5  -8     1372.05     1353.01     69.58 o 
   6   5  -8     1758.93     1919.19    119.85 o 
   7   5  -8      434.18      555.89     78.71 o 
   0   6  -8      699.44      760.23     35.61 o 
   1   6  -8        4.58       29.48     15.76 o 
   2   6  -8     2517.87     2689.37     49.62 o 
   3   6  -8     1137.34     1068.72     33.82 o 
   4   6  -8     1804.74     1832.31     42.12 o 
   5   6  -8     1210.07     1399.11     74.42 o 
   6   6  -8      717.74      535.40     76.92 o 
   7   6  -8     2176.27     2446.36    147.16 o 
   1   7  -8      511.28      451.85     24.14 o 
   2   7  -8     1110.86     1142.25     33.51 o 
   3   7  -8      175.14      167.06     17.40 o 
   4   7  -8     1743.34     1668.05     37.18 o 
   5   7  -8      652.94      634.95     55.14 o 
   6   7  -8     1416.93     1516.23    116.41 o 
   7   7  -8       63.32      -53.88     54.17 o 
   0   8  -8     2054.21     2168.94     59.81 o 
   1   8  -8      623.85      649.22     35.62 o 
   2   8  -8      368.32      387.65     24.17 o 
   3   8  -8      294.37      319.02     21.71 o 
   4   8  -8      373.78      398.92     29.41 o 
   5   8  -8      753.74      828.71     62.45 o 
   6   8  -8      825.00      561.13     82.61 o 
   7   8  -8      925.32     1024.60    110.32 o 
   1   9  -8     5954.10     6107.95     96.60 o 
   2   9  -8      182.74      231.38     25.94 o 
   3   9  -8     3001.67     3029.30     62.61 o 
   4   9  -8      140.62      212.31     26.65 o 
   5   9  -8     1067.27     1061.70     39.75 o 
   6   9  -8      503.62      526.05     82.21 o 
   0  10  -8    11687.28    11283.45    217.48 o 
   1  10  -8      174.19      169.34     25.49 o 
   2  10  -8     7194.84     7385.29    127.24 o 
   3  10  -8      622.09      745.34     69.91 o 
   4  10  -8     3542.89     3626.01     82.67 o 
   5  10  -8     1074.95     1110.68     45.36 o 
   6  10  -8     1062.53     1327.85    124.34 o 
   1  11  -8     8443.87     8584.14    128.90 o 
   2  11  -8      190.85      211.63     39.62 o 
   3  11  -8     5908.42     6022.57    118.71 o 
   4  11  -8     1138.71     1000.38     50.26 o 
   5  11  -8     2653.54     2902.16     74.24 o 
   6  11  -8     1140.45     1304.93    131.02 o 
   0  12  -8     8663.49     8760.58    189.08 o 
   1  12  -8      153.80      108.10     26.51 o 
   2  12  -8     6737.68     6562.52    128.53 o 
   3  12  -8      520.08      484.41     41.86 o 
   4  12  -8     3873.06     4183.35     96.97 o 
   5  12  -8      909.05      957.79     65.73 o 
   1  13  -8     6148.64     6230.81    127.43 o 
   2  13  -8      380.34      397.17     42.03 o 
   3  13  -8     4262.64     4285.37    125.50 o 
   4  13  -8      408.37      450.38     43.64 o 
   5  13  -8     2235.39     2673.10     81.56 o 
   0  14  -8     5707.66     5554.22    209.80 o 
   1  14  -8       53.13      199.38     37.61 o 
   2  14  -8     5275.59     5013.25    116.35 o 
   3  14  -8      164.69      234.02     39.21 o 
   4  14  -8     3381.34     3685.19    102.47 o 
   1  15  -8     4625.95     4735.86    141.38 o 
   2  15  -8       60.38       23.16     34.28 o 
   3  15  -8     3741.50     4042.96    107.40 o 
   0  16  -8     4053.38     4487.24    199.94 o 
   1  16  -8       43.60       86.68     45.23 o 
   2   0  -7     1130.38     1224.66     39.57 o 
   4   0  -7     1442.87     1495.23     47.87 o 
   6   0  -7     1240.10     1301.19     73.42 o 
   8   0  -7     1558.57     1604.72     86.78 o 
   0   1  -7    20071.88    21902.99    335.11 o 
   1   1  -7     6383.58     6934.99    100.90 o 
   2   1  -7     4254.31     4701.66     88.41 o 
   3   1  -7     2277.25     2143.22     37.40 o 
   4   1  -7      883.62      970.83     36.43 o 
   5   1  -7     1592.29     1691.29     57.28 o 
   6   1  -7      166.32      163.16     26.70 o 
   7   1  -7     2253.37     2122.08     64.74 o 
   8   1  -7       68.14       82.73     29.03 o 
   1   2  -7     5619.20     5299.69     64.28 o 
   2   2  -7      186.46      184.53     16.40 o 
   3   2  -7     1588.93     1711.08     35.73 o 
   4   2  -7     4199.97     4308.11     66.98 o 
   5   2  -7     1466.92     1573.66     61.55 o 
   6   2  -7     1232.72     1140.03     44.78 o 
   7   2  -7      610.70      737.32     39.57 o 
   8   2  -7     1332.47     1370.91     55.19 o 
   0   3  -7    18775.80    20304.36    222.22 o 
   1   3  -7     5799.57     5900.24     67.58 o 
   2   3  -7    11923.99    12310.23    143.40 o 
   3   3  -7     2559.22     2623.42     58.77 o 
   4   3  -7     3324.22     3318.09     46.32 o 
   5   3  -7     1386.44     1468.50     31.44 o 
   6   3  -7     2274.59     2467.29     46.35 o 
   7   3  -7     1085.11     1253.17    101.77 o 
   8   3  -7      701.77      852.31     84.20 o 
   1   4  -7    16125.25    16126.40    168.24 o 
   2   4  -7      867.06      889.19     22.26 o 
   3   4  -7     8164.04     8645.04     98.17 o 
   4   4  -7      592.42      612.99     17.83 o 
   5   4  -7     8641.97     8443.84    170.19 o 
   6   4  -7     1006.81     1009.17     84.20 o 
   7   4  -7     2425.23     2304.56    118.72 o 
   8   4  -7      740.70      911.42     92.46 o 
   0   5  -7    19543.21    19799.38    254.66 o 
   1   5  -7      481.27      445.97     18.65 o 
   2   5  -7    14236.05    14195.73    146.14 o 
   3   5  -7      336.72      336.27     15.71 o 
   4   5  -7     7881.07     8167.36    114.30 o 
   5   5  -7      524.64      448.15     44.91 o 
   6   5  -7     3985.15     3914.23    154.24 o 
   7   5  -7      472.47      443.93     69.51 o 
   8   5  -7     1719.11     1887.01    129.70 o 
   1   6  -7    15404.21    15808.97    163.82 o 
   2   6  -7      117.17      139.46     16.70 o 
   3   6  -7     9286.50     9200.07    102.91 o 
   4   6  -7      527.22      574.29     25.89 o 
   5   6  -7     6805.99     6574.39    150.66 o 
   6   6  -7      115.03      128.61     50.53 o 
   7   6  -7     3174.85     3329.91    155.10 o 
   0   7  -7    18819.11    19286.25    255.39 o 
   1   7  -7      677.38      689.24     26.75 o 
   2   7  -7    19277.13    19961.49    202.84 o 
   3   7  -7      112.90      145.04     16.45 o 
   4   7  -7    10116.79     9881.06    110.09 o 
   5   7  -7      514.51      426.24     48.68 o 
   6   7  -7     6057.91     6355.17    220.05 o 
   7   7  -7      325.22      214.95     62.83 o 
   1   8  -7    13822.53    14426.51    156.84 o 
   2   8  -7      554.29      578.86     27.16 o 
   3   8  -7    14038.28    14125.90    152.46 o 
   4   8  -7     1605.56     1637.85     38.87 o 
   5   8  -7     7607.68     8406.55    187.71 o 
   6   8  -7      255.12      465.25     76.19 o 
   7   8  -7     2458.55     2435.32    157.15 o 
   0   9  -7    12824.97    13244.40    239.49 o 
   1   9  -7      689.51      673.68     30.01 o 
   2   9  -7     9566.49     9190.48    126.91 o 
   3   9  -7      772.25      692.01     52.70 o 
   4   9  -7     6406.06     6628.52    116.60 o 
   5   9  -7      310.54      295.85     46.40 o 
   6   9  -7     3114.29     3347.31    166.01 o 
   7   9  -7      132.84       44.80     63.69 o 
   1  10  -7    10290.76    10520.78    144.01 o 
   2  10  -7      290.69      267.69     27.28 o 
   3  10  -7     7945.17     8106.45    139.28 o 
   4  10  -7      406.09      418.25     34.15 o 
   5  10  -7     2353.73     2565.52     67.79 o 
   6  10  -7      319.14      246.94     72.29 o 
   0  11  -7     4118.47     4148.35    119.19 o 
   1  11  -7        2.47      -23.93     21.25 o 
   2  11  -7     3968.41     4055.47     78.82 o 
   3  11  -7      183.09      183.03     35.89 o 
   4  11  -7     2484.01     2697.39     77.73 o 
   5  11  -7      735.83      771.45     42.88 o 
   6  11  -7     1285.17     1483.12    134.53 o 
   1  12  -7     1090.87     1109.74     59.99 o 
   2  12  -7      506.54      584.29     43.20 o 
   3  12  -7     1158.25     1200.61     64.81 o 
   4  12  -7      669.18      753.03     64.44 o 
   5  12  -7      925.48     1063.26     83.19 o 
   0  13  -7      350.10      283.75     46.68 o 
   1  13  -7      124.77      242.14     37.34 o 
   2  13  -7      466.57      370.77     40.08 o 
   3  13  -7      686.70      826.12     55.66 o 
   4  13  -7      479.16      562.05     46.65 o 
   5  13  -7     1172.07     1501.73     66.02 o 
   1  14  -7      175.23      161.75     36.13 o 
   2  14  -7      437.19      506.44     47.31 o 
   3  14  -7       40.82       17.65     31.24 o 
   4  14  -7      696.85      766.44     98.25 o 
   0  15  -7       96.15       47.05     59.53 o 
   1  15  -7       49.92      137.32     44.01 o 
   2  15  -7      121.03      193.14     38.31 o 
   3  15  -7      351.08      320.77     43.77 o 
   1  16  -7      450.77      405.06     56.74 o 
   2  16  -7      143.03      164.96     47.67 o 
   0   0  -6    37178.54    42329.89    872.92 o 
   2   0  -6    41645.11    41938.94    607.92 o 
   4   0  -6    11019.73    10796.12    175.75 o 
   6   0  -6     8636.26     8555.90    216.21 o 
   8   0  -6     2598.57     2656.73    109.00 o 
   1   1  -6    20056.75    20701.51    205.96 o 
   2   1  -6     1123.84     1041.13     32.07 o 
   3   1  -6    16034.76    16810.84    181.45 o 
   4   1  -6      209.10      247.84     16.16 o 
   5   1  -6    10454.73    10717.28    218.13 o 
   6   1  -6      376.17      401.48     44.96 o 
   7   1  -6     4281.45     4162.68     93.37 o 
   8   1  -6      306.06      274.99     33.79 o 
   0   2  -6    25186.16    26830.50    332.40 o 
   1   2  -6     3161.47     3152.19     43.67 o 
   2   2  -6    24110.32    25083.61    266.29 o 
   3   2  -6     1365.50     1386.23     25.66 o 
   4   2  -6    12677.96    13453.36    136.31 o 
   5   2  -6     1617.79     1679.82     35.09 o 
   6   2  -6     6034.46     5846.62    129.15 o 
   7   2  -6      517.66      601.98     37.37 o 
   8   2  -6     1448.73     1417.12     56.08 o 
   1   3  -6    33576.80    34120.93    269.91 o 
   2   3  -6     1896.76     1841.83     30.46 o 
   3   3  -6    13161.03    13398.74    237.09 o 
   4   3  -6      463.96      450.12     17.68 o 
   5   3  -6     7821.86     7722.97     93.80 o 
   6   3  -6      660.07      674.98     28.10 o 
   7   3  -6     1867.52     2029.43     56.10 o 
   8   3  -6      490.90      508.97     35.05 o 
   0   4  -6     6987.16     7050.50    240.40 o 
   1   4  -6      283.30      337.56     14.34 o 
   2   4  -6    14265.59    14610.96    141.23 o 
   3   4  -6      816.44      840.17     34.37 o 
   4   4  -6     4597.30     4539.07    112.05 o 
   5   4  -6     1648.26     1798.44     69.77 o 
   6   4  -6     2053.67     1932.75    103.44 o 
   7   4  -6      631.95      572.07     74.61 o 
   8   4  -6     1091.98     1293.99    104.17 o 
   1   5  -6     9805.51    10407.49    102.67 o 
   2   5  -6     1505.50     1631.56     37.55 o 
   3   5  -6     1715.65     1687.32     45.57 o 
   4   5  -6     1830.12     2068.38     48.63 o 
   5   5  -6     2040.78     2267.60     78.45 o 
   6   5  -6     1697.19     1690.21    110.39 o 
   7   5  -6      476.07      569.36     76.33 o 
   8   5  -6     1074.66     1056.12     99.81 o 
   0   6  -6     2594.47     2679.04     62.89 o 
   1   6  -6     1375.89     1250.08     34.98 o 
   2   6  -6     1802.80     1894.40     35.87 o 
   3   6  -6     3292.65     3521.62     49.62 o 
   4   6  -6      610.92      653.23     35.48 o 
   5   6  -6     2747.47     3100.36    205.78 o 
   6   6  -6       23.30       92.32     49.47 o 
   7   6  -6     1180.04     1242.45    106.29 o 
   8   6  -6       79.07      153.31     65.28 o 
   1   7  -6       47.87       27.02     14.45 o 
   2   7  -6      360.71      359.17     20.34 o 
   3   7  -6      216.00      229.87     17.08 o 
   4   7  -6      986.02      978.93     25.82 o 
   5   7  -6      466.25      595.93     84.03 o 
   6   7  -6     1439.75     1334.68    107.28 o 
   7   7  -6        0.22      133.48     60.12 o 
   0   8  -6     2450.37     2567.44     61.44 o 
   1   8  -6      726.21      721.39     28.85 o 
   2   8  -6     1338.21     1407.94     35.47 o 
   3   8  -6     1182.14     1131.57     32.37 o 
   4   8  -6       95.41       81.76     16.25 o 
   5   8  -6     2023.85     2086.95     93.56 o 
   6   8  -6      167.62      150.22     62.24 o 
   7   8  -6     1865.40     2059.49    144.05 o 
   1   9  -6      175.76      135.59     20.12 o 
   2   9  -6      756.12      797.31     39.38 o 
   3   9  -6     1695.98     1630.14     46.12 o 
   4   9  -6     3190.86     3403.96    103.85 o 
   5   9  -6      841.77      954.00     38.52 o 
   6   9  -6     1339.69     1001.78    104.44 o 
   7   9  -6      510.22      340.85     81.49 o 
   0  10  -6      758.49      638.31     48.66 o 
   1  10  -6      226.64      189.81     25.19 o 
   2  10  -6     1987.87     2135.90     54.79 o 
   3  10  -6      287.22      329.83     32.47 o 
   4  10  -6     1564.66     1553.02     54.29 o 
   5  10  -6      263.76      327.67     30.17 o 
   6  10  -6     1962.14     2246.01    154.50 o 
   1  11  -6     8167.99     7960.90    119.37 o 
   2  11  -6      143.04      119.81     24.91 o 
   3  11  -6     4306.49     4412.92     95.77 o 
   4  11  -6       73.41      149.20     42.10 o 
   5  11  -6     2445.08     2698.46    138.67 o 
   6  11  -6      226.56      449.07     87.17 o 
   0  12  -6     7586.75     7121.94    242.80 o 
   1  12  -6      150.62      130.68     25.90 o 
   2  12  -6     7060.66     6994.79    131.65 o 
   3  12  -6      329.24      356.13     38.20 o 
   4  12  -6     3225.21     3221.71     82.19 o 
   5  12  -6      125.65       70.44     38.25 o 
   1  13  -6     6590.10     6469.84    148.10 o 
   2  13  -6      216.72      216.40     35.80 o 
   3  13  -6     5521.50     5512.09    117.80 o 
   4  13  -6       10.90        9.85     29.21 o 
   5  13  -6     3929.69     4066.02    100.01 o 
   0  14  -6     6051.31     6268.28    224.08 o 
   1  14  -6       32.84       39.72     30.38 o 
   2  14  -6     7431.97     7864.64    236.77 o 
   3  14  -6        5.72       69.23     49.43 o 
   4  14  -6     5011.21     5357.18    120.41 o 
   1  15  -6     6755.68     7306.59    178.32 o 
   2  15  -6       94.38      129.50     36.04 o 
   3  15  -6     4467.33     4644.32    114.14 o 
   0  16  -6     4847.64     4980.46    207.68 o 
   1  16  -6       66.68       48.65     73.01 o 
   2  16  -6     3972.79     3945.18    149.48 o 
   2   0  -5     2770.82     3129.42     63.21 o 
   4   0  -5    10056.54    10288.45    218.12 o 
   6   0  -5     3496.52     3419.80    112.97 o 
   8   0  -5     2235.98     2321.49    102.25 o 
   0   1  -5     1429.28     1687.01     45.45 o 
   1   1  -5     2011.08     2005.18     33.74 o 
   2   1  -5     2066.26     2058.53     34.54 o 
   3   1  -5      158.72      158.05     12.25 o 
   4   1  -5       49.06       27.52     11.33 o 
   5   1  -5     2339.55     2215.70     41.48 o 
   6   1  -5      601.00      609.85     57.76 o 
   7   1  -5     2509.75     2544.87     70.28 o 
   8   1  -5      314.65      263.77     33.80 o 
   1   2  -5    11316.36    11787.52    107.39 o 
   2   2  -5     2208.56     2465.31     38.94 o 
   3   2  -5     5693.67     5709.54     63.25 o 
   4   2  -5     4138.01     4213.47     52.39 o 
   5   2  -5     2232.04     2343.92     41.36 o 
   6   2  -5     1505.46     1495.11     40.22 o 
   7   2  -5      628.47      615.16     38.38 o 
   8   2  -5     1355.36     1310.28     55.80 o 
   0   3  -5     2938.66     3136.50     48.09 o 
   1   3  -5     2215.30     2316.20     32.64 o 
   2   3  -5    11006.06    11562.87    106.40 o 
   3   3  -5      249.92      295.08     23.59 o 
   4   3  -5     8755.46     8554.72    154.44 o 
   5   3  -5     1843.87     1850.65     32.05 o 
   6   3  -5     2740.16     2734.83     50.08 o 
   7   3  -5     1140.30     1114.36     45.34 o 
   8   3  -5      779.00      988.11     87.84 o 
   1   4  -5    34195.48    34970.32    276.43 o 
   2   4  -5      315.77      346.87     13.56 o 
   3   4  -5    11746.08    12260.41    134.99 o 
   4   4  -5     1100.19     1115.98     80.57 o 
   5   4  -5     5158.83     5482.50    105.33 o 
   6   4  -5     1018.95     1096.81     85.26 o 
   7   4  -5     1776.64     1597.52    106.88 o 
   8   4  -5      847.38      858.76     88.17 o 
   0   5  -5    15239.56    15946.19    206.64 o 
   1   5  -5      414.59      436.51     16.89 o 
   2   5  -5    28251.31    29762.68    258.45 o 
   3   5  -5      647.72      685.95     19.99 o 
   5   5  -5      885.63      862.12     54.78 o 
   6   5  -5     4215.31     3779.35    150.54 o 
   7   5  -5      458.05      687.78     78.91 o 
   8   5  -5     1709.27     1414.28    113.03 o 
   1   6  -5    26050.89    26708.50    265.98 o 
   2   6  -5      195.45      165.35     14.40 o 
   3   6  -5    13556.29    13611.91    139.97 o 
   4   6  -5       21.60       -0.87      7.21 o 
   5   6  -5     7649.36     7626.06    214.85 o 
   6   6  -5      279.28      293.14     64.55 o 
   7   6  -5     2274.35     2293.43    137.84 o 
   8   6  -5      364.96      448.79     79.30 o 
   0   7  -5    17651.29    18133.60    238.62 o 
   1   7  -5      151.99      151.42     17.33 o 
   2   7  -5    18778.35    18994.54    191.28 o 
   3   7  -5      630.79      646.93     22.93 o 
   4   7  -5     9148.58     9055.82    112.67 o 
   5   7  -5       94.47       58.89     52.14 o 
   6   7  -5     4122.34     4358.72    171.77 o 
   7   7  -5      173.16      167.34     65.02 o 
   1   8  -5    15646.77    15712.67    165.58 o 
   2   8  -5      211.07      169.47     18.05 o 
   3   8  -5    10222.70    10676.48    119.51 o 
   4   8  -5        4.38       25.78     15.01 o 
   5   8  -5     3710.01     3729.24     70.71 o 
   6   8  -5       13.89       -5.61     47.89 o 
   7   8  -5     2261.45     2577.13    159.80 o 
   0   9  -5    13461.03    13551.21    253.95 o 
   1   9  -5       33.21       36.39     17.34 o 
   2   9  -5     8858.71     8972.62    107.86 o 
   3   9  -5      144.58      148.13     18.98 o 
   4   9  -5     5732.13     5677.32    103.61 o 
   5   9  -5      191.29      218.12     24.28 o 
   6   9  -5     4724.79     4491.54    191.01 o 
   7   9  -5      174.76      311.38     74.47 o 
   1  10  -5     4825.64     4550.40     80.29 o 
   2  10  -5      596.91      653.07     50.63 o 
   3  10  -5     6132.15     6203.88    113.51 o 
   4  10  -5      878.47      885.73     59.15 o 
   5  10  -5     3436.79     3658.12    100.25 o 
   6  10  -5      380.31      226.83     72.49 o 
   7  10  -5     1582.70     1678.33    141.01 o 
   0  11  -5    11362.87    11535.16    285.71 o 
   1  11  -5     1020.24      972.22     41.84 o 
   2  11  -5     5899.29     5892.02     96.48 o 
   3  11  -5      351.27      259.78     34.14 o 
   4  11  -5     2028.93     1973.72     63.59 o 
   5  11  -5      861.33      880.71     46.13 o 
   6  11  -5      914.03     1149.68     50.09 o 
   1  12  -5     3573.56     3721.41     76.43 o 
   2  12  -5       25.64      -27.32     24.93 o 
   3  12  -5     1669.65     1652.32     75.33 o 
   4  12  -5      357.43      354.30     70.76 o 
   5  12  -5     1047.84     1169.80     54.77 o 
   6  12  -5      668.63      734.02     55.49 o 
   0  13  -5      126.48      150.58     39.82 o 
   1  13  -5       27.78       49.90     29.61 o 
   2  13  -5      488.20      432.14     40.54 o 
   3  13  -5      300.46      268.68     36.75 o 
   4  13  -5      906.65      943.33     73.55 o 
   5  13  -5      721.87      810.45     51.12 o 
   1  14  -5       25.82       91.63     31.40 o 
   2  14  -5      677.78      666.03     50.22 o 
   3  14  -5       66.08      122.52     53.08 o 
   4  14  -5      376.61      330.50     41.56 o 
   0  15  -5      107.19      156.30     59.79 o 
   1  15  -5       28.00      198.78     42.92 o 
   2  15  -5      324.44      262.98     40.57 o 
   3  15  -5      170.54      137.44     37.05 o 
   4  15  -5      218.33      282.07     42.39 o 
   1  16  -5     1289.92     1230.77     82.04 o 
   2  16  -5       36.41       51.14     44.37 o 
   0   0  -4    42773.86    46405.11    943.83 o 
   2   0  -4    23664.81    24971.04    363.74 o 
   4   0  -4    14891.15    15258.72    295.05 o 
   6   0  -4     8240.96     7865.42    201.93 o 
   8   0  -4     1825.76     1945.28     94.78 o 
   1   1  -4    31618.90    33436.04    280.33 o 
   2   1  -4      333.00      297.20     13.78 o 
   3   1  -4    35761.00    36158.55    332.52 o 
   4   1  -4      225.84      317.96     15.85 o 
   5   1  -4     8905.43     8987.58    110.44 o 
   6   1  -4      267.46      199.32     28.19 o 
   7   1  -4     3867.23     3517.71     86.06 o 
   8   1  -4       14.72       41.48     28.51 o 
   0   2  -4    27120.42    27848.56    288.91 o 
   1   2  -4      914.15      927.09     17.21 o 
   2   2  -4    39959.30    40259.42    412.99 o 
   3   2  -4      554.61      575.63     21.18 o 
   4   2  -4    11765.69    12032.23    121.40 o 
   5   2  -4      964.38     1016.56     43.38 o 
   6   2  -4     6555.12     6467.44     98.95 o 
   7   2  -4      371.61      296.68     32.39 o 
   8   2  -4     1602.98     1540.82     86.14 o 
   1   3  -4    10936.26    10736.05     85.95 o 
   2   3  -4      758.26      688.93     14.74 o 
   3   3  -4    10436.73    11045.73    320.14 o 
   4   3  -4     1520.45     1526.37     45.15 o 
   5   3  -4     8263.31     8178.44     86.35 o 
   6   3  -4      872.87      992.68     42.35 o 
   7   3  -4     2156.23     2172.28    105.04 o 
   8   3  -4      676.57      616.19     40.98 o 
   0   4  -4     9232.76     9121.45    107.87 o 
   1   4  -4      562.53      560.50     17.96 o 
   2   4  -4    12235.36    12875.54    118.68 o 
   3   4  -4     1552.27     1532.23     39.33 o 
   4   4  -4     6853.79     6945.09    118.30 o 
   5   4  -4     2912.26     2898.45     64.80 o 
   6   4  -4     2217.33     2162.45     46.23 o 
   7   4  -4      494.18      578.95     33.39 o 
   8   4  -4     1010.28     1091.77     46.93 o 
   1   5  -4    14449.95    14910.60    136.68 o 
   2   5  -4      988.47     1079.83     23.91 o 
   3   5  -4     2700.05     2844.03     36.64 o 
   4   5  -4      714.83      858.89     32.53 o 
   5   5  -4     1927.55     1892.95     77.74 o 
   6   5  -4     1652.73     1763.73    111.84 o 
   7   5  -4      859.02      889.91     85.98 o 
   8   5  -4     1006.02      925.55     96.10 o 
   0   6  -4      961.61     1106.17     52.58 o 
   1   6  -4      271.16      253.45     17.08 o 
   2   6  -4      999.84      851.92     24.05 o 
   3   6  -4      367.98      421.80     17.18 o 
   4   6  -4      316.65      315.52     17.50 o 
   5   6  -4     2407.61     2379.04    108.66 o 
   6   6  -4      539.04      345.34     60.25 o 
   7   6  -4     1100.11     1138.44    101.53 o 
   8   6  -4      165.31        8.51     56.75 o 
   1   7  -4      188.06      272.39     17.70 o 
   2   7  -4      675.05      792.27     25.44 o 
   3   7  -4      560.10      590.71     21.87 o 
   4   7  -4     2249.05     2321.52     38.58 o 
   5   7  -4       49.98       36.94     26.59 o 
   6   7  -4     1571.83     1392.58    106.49 o 
   7   7  -4      161.15       64.73     53.77 o 
   0   8  -4      167.45      223.52     25.22 o 
   1   8  -4     2540.37     2481.85     55.91 o 
   2   8  -4     1886.62     1760.12     37.87 o 
   3   8  -4     1353.61     1275.71     32.71 o 
   4   8  -4      281.15      283.86     20.70 o 
   5   8  -4     1499.73     1597.31     46.19 o 
   6   8  -4      141.36      225.89     62.11 o 
   7   8  -4     1257.66     1243.48    113.43 o 
   1   9  -4     2996.93     3106.75     56.33 o 
   2   9  -4      703.56      729.38     28.80 o 
   3   9  -4     3063.89     2881.38     61.39 o 
   4   9  -4     2213.44     2234.81     62.00 o 
   5   9  -4     1694.65     1774.92     53.45 o 
   6   9  -4      907.51      927.87     38.22 o 
   7   9  -4      404.68      417.17     77.32 o 
   0  10  -4     4862.46     5141.95    119.65 o 
   1  10  -4      547.02      632.94     30.17 o 
   2  10  -4     6018.26     6280.74    111.27 o 
   3  10  -4     1248.38     1389.02     53.26 o 
   4  10  -4     3252.37     3201.42     75.98 o 
   5  10  -4     1062.45     1107.21     46.32 o 
   6  10  -4     1620.06     1759.48     69.77 o 
   7  10  -4     1384.38     1225.80    120.05 o 
   1  11  -4     4887.20     5022.84     87.20 o 
   2  11  -4      338.38      293.68     27.45 o 
   3  11  -4     4244.12     4244.83     92.93 o 
   4  11  -4      805.14      793.77     45.36 o 
   5  11  -4     2607.46     2584.32     81.71 o 
   6  11  -4      815.43      812.23     47.91 o 
   0  12  -4     6852.21     7101.96    157.86 o 
   1  12  -4        7.33      -14.03     24.02 o 
   2  12  -4     6666.42     6040.46    117.88 o 
   3  12  -4      142.15      194.75     32.89 o 
   4  12  -4     3243.47     3418.73     86.30 o 
   5  12  -4      188.26      212.15     33.21 o 
   6  12  -4     2526.11     2541.86     84.12 o 
   1  13  -4     9496.38     9389.86    161.64 o 
   2  13  -4      151.38      169.63     33.33 o 
   3  13  -4     5324.12     4985.93    110.06 o 
   4  13  -4       16.58       97.16     30.41 o 
   5  13  -4     3649.09     3715.50    192.86 o 
   0  14  -4     4673.73     4775.71    187.97 o 
   1  14  -4       38.82      117.78     31.41 o 
   2  14  -4     6685.81     6834.01    135.98 o 
   3  14  -4      298.13      216.88     37.41 o 
   4  14  -4     4585.88     4496.00    109.05 o 
   5  14  -4       64.33      136.25     35.43 o 
   1  15  -4     5067.14     5014.97    140.70 o 
   2  15  -4       28.82       67.90     61.13 o 
   3  15  -4     3903.16     3980.90    104.33 o 
   4  15  -4       68.05      124.68     44.30 o 
   0  16  -4     5341.15     5519.89    216.68 o 
   1  16  -4       59.13      159.07     47.91 o 
   2  16  -4     4394.71     4422.22    136.86 o 
   3  16  -4      149.19      108.24     39.36 o 
   2   0  -3     8813.76     9404.34    119.00 o 
   4   0  -3     1482.19     1527.18     58.13 o 
   6   0  -3     3219.02     3037.98    106.42 o 
   8   0  -3     1871.25     1728.65     90.55 o 
   0   1  -3     3483.16     3712.08     52.96 o 
   1   1  -3      900.79      911.65     16.52 o 
   2   1  -3     1229.35     1123.21     17.25 o 
   3   1  -3      865.13      863.65     18.72 o 
   4   1  -3      145.86      253.30     20.97 o 
   5   1  -3     2767.72     2810.98     47.26 o 
   6   1  -3      153.75      179.25     29.51 o 
   7   1  -3     2542.19     2407.52     85.70 o 
   8   1  -3      176.50      103.39     31.23 o 
   1   2  -3     1340.59     1354.38     17.71 o 
   2   2  -3      771.29      759.16     33.14 o 
   3   2  -3     5112.93     5415.03     63.06 o 
   4   2  -3      918.50      876.32     20.38 o 
   5   2  -3     1986.11     2068.60     37.56 o 
   6   2  -3      903.12      961.03     34.37 o 
   7   2  -3      803.34      729.03     42.69 o 
   8   2  -3     1291.90     1415.36     62.19 o 
   0   3  -3     6972.65     7448.86     87.21 o 
   1   3  -3      541.23      641.21     15.33 o 
   2   3  -3    25822.39    25674.52    218.03 o 
   3   3  -3     1288.82     1265.75     38.66 o 
   4   3  -3     8018.58     7959.99     77.45 o 
   5   3  -3     1871.43     1823.10     29.17 o 
   6   3  -3     1572.77     1589.33     39.82 o 
   7   3  -3      494.58      600.32     44.44 o 
   8   3  -3      518.71      492.27     88.03 o 
   1   4  -3    11181.97    11467.91    106.42 o 
   2   4  -3     1026.29      959.78     24.32 o 
   3   4  -3     6969.21     7171.01     89.74 o 
   4   4  -3      529.92      592.00     25.30 o 
   5   4  -3     5907.61     6128.66     82.97 o 
   6   4  -3     1426.14     1481.85     45.56 o 
   7   4  -3     1680.10     1712.38     92.13 o 
   8   4  -3      439.54      444.89     87.32 o 
   0   5  -3    38590.51    39273.85    470.50 o 
   1   5  -3      542.18      670.26     18.65 o 
   2   5  -3    35137.09    36636.93    312.14 o 
   3   5  -3      323.14      325.58     25.11 o 
   4   5  -3    10088.03     9958.54    107.93 o 
   5   5  -3      121.10       83.29     12.30 o 
   6   5  -3     3026.80     3199.72     54.37 o 
   7   5  -3       85.77      251.07     26.52 o 
   8   5  -3     2119.54     2296.80    140.95 o 
   1   6  -3    40329.00    39414.82    336.69 o 
   2   6  -3     1943.88     1810.89     35.02 o 
   3   6  -3    20544.84    20418.71    236.24 o 
   4   6  -3        1.92       -5.24     10.21 o 
   5   6  -3     9233.32     9254.27    136.77 o 
   6   6  -3       91.35      107.61     20.31 o 
   7   6  -3     2585.95     2474.61    132.61 o 
   8   6  -3      159.21       47.70     58.07 o 
   0   7  -3    27262.94    27466.85    468.21 o 
   1   7  -3       16.17        5.98     12.33 o 
   2   7  -3    23291.34    23195.47    279.19 o 
   3   7  -3       21.07       19.19     12.75 o 
   4   7  -3    10043.71    10075.97    109.46 o 
   5   7  -3       28.19       68.79     18.08 o 
   6   7  -3     4207.18     4224.02     88.56 o 
   7   7  -3       47.23      -29.46     51.39 o 
   8   7  -3     1426.09     1571.23    129.83 o 
   1   8  -3    19878.67    18888.97    192.50 o 
   2   8  -3      196.25      213.84     22.70 o 
   3   8  -3    15643.28    15486.45    181.86 o 
   4   8  -3        5.59       74.84     21.22 o 
   5   8  -3     7019.15     7124.64    154.99 o 
   6   8  -3       36.49      -10.59     20.55 o 
   7   8  -3     3790.55     4262.19    182.61 o 
   0   9  -3    18845.91    18856.62    252.83 o 
   1   9  -3      132.89       79.93     17.68 o 
   2   9  -3     9854.91    10147.43    116.96 o 
   3   9  -3      370.31      295.33     29.64 o 
   4   9  -3     8190.29     8094.67    142.07 o 
   5   9  -3      676.59      708.37     37.77 o 
   6   9  -3     5421.35     5371.06    131.39 o 
   7   9  -3      236.49      223.18     68.65 o 
   1  10  -3     9020.04     8988.28    116.13 o 
   2  10  -3      100.91      101.34     22.57 o 
   3  10  -3     8662.76     8621.92    142.89 o 
   4  10  -3      664.03      544.06     62.08 o 
   5  10  -3     2864.04     2846.79     97.37 o 
   6  10  -3      386.48      340.21     34.71 o 
   7  10  -3     1247.78     1372.47    129.04 o 
   0  11  -3     6839.43     6588.91    144.42 o 
   1  11  -3      758.40      742.13     37.15 o 
   2  11  -3     3886.90     3867.25     95.28 o 
   3  11  -3      307.02      599.01    127.86 o 
   4  11  -3     1951.43     1957.50     79.29 o 
   5  11  -3      361.35      447.67     39.88 o 
   6  11  -3     1477.11     1706.81     67.49 o 
   1  12  -3     4286.75     3954.40     76.90 o 
   2  12  -3       66.48       29.92     26.96 o 
   3  12  -3     1315.39     1405.81     59.78 o 
   4  12  -3      637.51      646.78     43.97 o 
   5  12  -3      864.03      872.04     67.15 o 
   6  12  -3     1164.13     1163.28     63.84 o 
   0  13  -3      541.41      682.67     56.28 o 
   1  13  -3      117.56      135.89     32.00 o 
   2  13  -3      821.88      756.74     70.03 o 
   3  13  -3      147.71       89.94     30.81 o 
   4  13  -3      599.97      643.88     46.86 o 
   5  13  -3      867.95      917.80     54.70 o 
   1  14  -3       43.56       16.26     32.63 o 
   2  14  -3      902.48      937.46     55.70 o 
   3  14  -3        1.36      -38.49     25.66 o 
   4  14  -3      653.11      648.20     49.81 o 
   5  14  -3       80.58      101.93     34.81 o 
   0  15  -3       91.43      -41.72     48.02 o 
   1  15  -3      132.68      160.08     43.57 o 
   2  15  -3       63.66       -4.67     30.33 o 
   3  15  -3      941.97     1062.95     68.84 o 
   4  15  -3      112.44      145.74     54.03 o 
   1  16  -3      469.71      505.84     77.63 o 
   2  16  -3       26.73       -7.07     40.14 o 
   3  16  -3      552.63      562.53     60.86 o 
   0  17  -3     2386.97     2464.88    162.97 o 
   1  17  -3       40.10       69.22     44.69 o 
   0   0  -2    38797.83    40076.97    807.11 o 
   2   0  -2     6075.16     6693.11     87.28 o 
   4   0  -2     6397.64     6480.60    112.38 o 
   6   0  -2     9301.48     8443.57    216.21 o 
   8   0  -2     2603.58     2318.96    108.40 o 
   1   1  -2    34999.17    35473.10    271.32 o 
   2   1  -2     1454.08     1519.77     18.66 o 
   3   1  -2    37321.41    36427.17    333.88 o 
   4   1  -2     2880.14     2838.19     43.13 o 
   5   1  -2     4617.99     4557.33     65.27 o 
   6   1  -2      799.99      809.93     43.93 o 
   7   1  -2     3274.50     3346.76     85.32 o 
   8   1  -2      204.84      295.60     36.79 o 
   0   2  -2    32816.62    32505.42    331.00 o 
   1   2  -2      462.13      443.99      9.81 o 
   2   2  -2    13058.44    14264.24    139.14 o 
   3   2  -2     3010.90     3137.46     38.29 o 
   4   2  -2    19753.63    19597.98    218.59 o 
   5   2  -2      828.85      809.36     23.98 o 
   6   2  -2     6830.72     6470.77    125.43 o 
   7   2  -2      827.88      725.91     44.18 o 
   8   2  -2     1204.30     1223.36     58.76 o 
   1   3  -2    12696.54    12710.87     97.45 o 
   2   3  -2    11764.58    11850.48    191.37 o 
   3   3  -2    14116.07    14145.81    139.11 o 
   4   3  -2     1636.42     1662.31     25.23 o 
   5   3  -2     8323.45     8653.98     85.70 o 
   6   3  -2     1158.52     1050.22     64.57 o 
   7   3  -2     3895.70     3747.34     90.34 o 
   8   3  -2      583.38      669.82     79.22 o 
   0   4  -2    14902.55    15610.32    169.77 o 
   1   4  -2      589.68      729.23     17.28 o 
   3   4  -2     3268.52     3414.22     38.91 o 
   4   4  -2     5351.06     5468.19     65.19 o 
   5   4  -2     2275.00     2340.17     38.46 o 
   6   4  -2     3270.79     3375.32     61.37 o 
   7   4  -2      950.41     1005.47     48.23 o 
   8   4  -2     1767.32     1687.68     63.44 o 
   1   5  -2     9576.68     9795.47     87.08 o 
   2   5  -2     1970.11     2014.45     45.65 o 
   3   5  -2     3367.57     3373.58     40.93 o 
   4   5  -2     1085.51     1077.68     25.61 o 
   5   5  -2     2210.40     2160.68     39.80 o 
   6   5  -2     2452.76     2454.10     64.11 o 
   7   5  -2      542.81      545.01     64.56 o 
   8   5  -2     1573.99     1716.62     76.12 o 
   0   6  -2     3926.82     4239.99     71.83 o 
   1   6  -2      292.54      334.46     22.67 o 
   2   6  -2     1843.26     1845.19     39.99 o 
   3   6  -2      221.55      201.83     13.89 o 
   4   6  -2     1313.11     1248.16     31.25 o 
   5   6  -2     1556.58     1439.29     43.95 o 
   6   6  -2      398.74      416.29     30.70 o 
   7   6  -2     1608.87     1620.41     77.77 o 
   8   6  -2       58.01       97.93     58.01 o 
   1   7  -2      223.57      292.58     17.68 o 
   2   7  -2     1359.64     1428.07     31.35 o 
   3   7  -2       35.87       50.03     13.06 o 
   4   7  -2     2026.15     2034.07     46.05 o 
   5   7  -2       35.25        1.98     19.52 o 
   6   7  -2     1792.20     1913.85     59.49 o 
   7   7  -2       52.88       86.61     24.15 o 
   8   7  -2     1244.66     1227.02    116.80 o 
   0   8  -2     2752.92     3124.82     65.19 o 
   1   8  -2     1035.62     1098.05     31.53 o 
   2   8  -2      160.13      216.62     17.83 o 
   3   8  -2     3002.82     2897.11     63.45 o 
   4   8  -2     1000.82     1058.50     45.99 o 
   5   8  -2     2180.15     2087.62     93.28 o 
   6   8  -2      284.06      266.10     31.15 o 
   7   8  -2     2148.71     2462.61     72.21 o 
   1   9  -2     2500.00     2610.88     58.35 o 
   2   9  -2      599.91      617.72     44.48 o 
   3   9  -2     1407.38     1530.72     59.74 o 
   4   9  -2     2992.74     3051.63     78.56 o 
   5   9  -2     1016.93     1037.26     55.90 o 
   6   9  -2     1157.86     1092.93     50.89 o 
   7   9  -2      749.50      808.62     44.25 o 
   0  10  -2     4712.44     4873.45    159.66 o 
   1  10  -2      882.15      843.69     32.01 o 
   2  10  -2     4767.56     4528.67     68.51 o 
   3  10  -2      555.68      534.22     41.85 o 
   4  10  -2     3283.63     3222.11     94.14 o 
   5  10  -2      632.66      597.31     39.66 o 
   6  10  -2     1520.84     1659.55     92.94 o 
   7  10  -2     1010.88     1000.47    115.02 o 
   1  11  -2     7296.02     6908.46    115.46 o 
   2  11  -2       80.00       66.66     22.01 o 
   3  11  -2     5411.17     5459.77    183.93 o 
   4  11  -2      206.68      218.64     32.10 o 
   5  11  -2     3019.10     3235.66     80.90 o 
   6  11  -2      422.55      499.87     81.25 o 
   0  12  -2    13144.74    12617.85    370.84 o 
   1  12  -2       65.65       28.54     21.63 o 
   2  12  -2     9958.78     9828.54    163.95 o 
   3  12  -2      194.73      106.60     33.22 o 
   4  12  -2     4873.34     4849.65    105.32 o 
   5  12  -2      261.47      183.18     33.41 o 
   6  12  -2     1852.49     2015.60     81.16 o 
   1  13  -2     9921.44     9725.67    164.34 o 
   2  13  -2      290.81      306.59     37.23 o 
   3  13  -2     5399.83     5377.64    115.13 o 
   4  13  -2       49.54      143.77     32.95 o 
   5  13  -2     3771.68     4187.96    102.40 o 
   0  14  -2     4536.88     4563.66    180.17 o 
   1  14  -2       56.29       24.68     28.66 o 
   2  14  -2     6814.35     6858.39    136.27 o 
   3  14  -2        8.92      -29.12     27.78 o 
   4  14  -2     5607.32     5494.73    165.43 o 
   5  14  -2       22.25        4.28     32.05 o 
   1  15  -2     6000.63     5686.03    149.76 o 
   2  15  -2      103.22       94.62     33.92 o 
   3  15  -2     4069.49     3967.18    114.06 o 
   4  15  -2       33.81       26.18     33.70 o 
   0  16  -2     5637.92     5460.21    212.97 o 
   1  16  -2        3.44      -54.41     36.27 o 
   2  16  -2     4550.71     4740.17    141.11 o 
   3  16  -2       53.59       69.32     43.10 o 
   1  17  -2     3397.60     3456.31    123.33 o 
   4   0  -1     1454.19     1400.68     41.55 o 
   6   0  -1     2570.20     2421.11     96.76 o 
   8   0  -1     2209.76     2135.45    104.96 o 
   1   1  -1      407.85      515.68     11.65 o 
   2   1  -1     7879.71     8647.03     71.58 o 
   3   1  -1     2307.13     2280.20     31.35 o 
   4   1  -1     1194.32     1030.59     23.04 o 
   5   1  -1     1634.24     1623.39     36.22 o 
   6   1  -1      533.70      491.81     42.88 o 
   7   1  -1     2797.90     2494.66     81.30 o 
   8   1  -1      281.41      293.88     37.32 o 
   1   2  -1     9897.89    10295.85    130.13 o 
   2   2  -1    27484.44    28100.84    218.57 o 
   3   2  -1     5394.87     5589.76     61.17 o 
   4   2  -1     5449.02     5872.36     67.24 o 
   5   2  -1     2810.98     2934.74     99.12 o 
   6   2  -1     2642.22     2581.82     71.10 o 
   7   2  -1     1108.34      940.05     51.01 o 
   8   2  -1     1130.92     1203.58     59.91 o 
   0   3  -1     9442.02    10570.14    115.80 o 
   1   3  -1      909.59     1044.35     20.63 o 
   2   3  -1     4413.17     4037.83     38.47 o 
   3   3  -1     7715.20     7775.52     81.94 o 
   4   3  -1    10000.71    10637.78    103.98 o 
   5   3  -1     3747.92     3668.53     51.56 o 
   6   3  -1     4518.50     4424.21     97.89 o 
   7   3  -1     1295.61     1179.03     89.11 o 
   8   3  -1     1313.11     1384.79     75.55 o 
   1   4  -1    24474.58    24957.47    185.08 o 
   2   4  -1     2586.17     2805.59     33.58 o 
   3   4  -1     9733.83     9362.46     97.88 o 
   4   4  -1      327.98      362.71     16.05 o 
   5   4  -1     9668.22     9219.92    102.66 o 
   6   4  -1     2660.34     2514.80     68.75 o 
   7   4  -1     3233.38     3311.37     85.35 o 
   8   4  -1     1332.26     1347.91     62.31 o 
   0   5  -1    30479.21    30038.72    363.70 o 
   1   5  -1     2740.10     2934.84     35.22 o 
   2   5  -1    18609.25    18719.55    165.86 o 
   3   5  -1     1375.98     1332.83     26.31 o 
   4   5  -1    10090.84     9606.62    120.58 o 
   5   5  -1     1541.59     1909.87     92.03 o 
   6   5  -1     2923.41     2616.68     71.05 o 
   7   5  -1      258.52      386.60     36.18 o 
   8   5  -1     2355.73     2495.77    106.71 o 
   1   6  -1    32279.78    32499.56    365.35 o 
   2   6  -1     1010.99     1266.00     32.20 o 
   3   6  -1     9438.78     8939.28     96.44 o 
   4   6  -1       17.69       13.56     17.72 o 
   5   6  -1     7080.71     7001.86    112.89 o 
   6   6  -1      178.12      278.65     30.65 o 
   7   6  -1     2854.16     2940.87     79.99 o 
   8   6  -1       72.48      104.32     31.60 o 
   0   7  -1    28869.17    28133.16    350.06 o 
   1   7  -1      705.82      685.88     41.90 o 
   3   7  -1      301.32      300.30     17.04 o 
   4   7  -1    13657.58    13446.83    275.72 o 
   5   7  -1      282.79      295.41     35.60 o 
   6   7  -1     5732.04     5615.48    163.68 o 
   7   7  -1       19.60      -38.94     25.96 o 
   8   7  -1     2169.90     2259.38     79.55 o 
   1   8  -1    10097.27    10345.78    115.15 o 
   2   8  -1      930.73      837.21     30.97 o 
   3   8  -1    16519.88    16128.53    166.56 o 
   4   8  -1      602.54      638.47     38.53 o 
   5   8  -1     7105.40     6955.51    118.25 o 
   6   8  -1      150.20      147.97     29.27 o 
   7   8  -1     3505.59     3707.35    193.90 o 
   0   9  -1    15416.55    15165.26    256.49 o 
   1   9  -1      172.01      219.83     19.62 o 
   2   9  -1     9085.20     9246.82    108.04 o 
   3   9  -1      549.60      618.19     28.64 o 
   4   9  -1     8936.70     8730.60    141.84 o 
   5   9  -1      168.95      129.30     25.92 o 
   6   9  -1     4337.70     4773.24    112.76 o 
   7   9  -1      347.10      354.58     38.88 o 
   1  10  -1     8822.07     8315.82    102.84 o 
   2  10  -1       91.61       73.70     20.27 o 
   3  10  -1     9557.58     9536.54    153.01 o 
   4  10  -1      549.09      603.38     39.65 o 
   5  10  -1     3205.53     3153.02     77.71 o 
   6  10  -1      281.45      263.47     37.45 o 
   7  10  -1     1409.70     1681.24     82.90 o 
   0  11  -1     7117.86     7031.10    149.32 o 
   1  11  -1      272.88      372.04     34.89 o 
   2  11  -1     4938.33     4595.61    103.74 o 
   3  11  -1      236.25      265.38     33.06 o 
   4  11  -1     2605.39     2701.20    110.48 o 
   5  11  -1      157.92      154.61     30.55 o 
   6  11  -1     1516.07     1503.93     71.11 o 
   1  12  -1     1909.85     1996.21     61.77 o 
   2  12  -1      123.24       76.98     29.01 o 
   3  12  -1     1390.62     1388.18     60.27 o 
   4  12  -1      760.95      626.23     53.89 o 
   5  12  -1     1122.58     1187.72    115.51 o 
   6  12  -1      911.10      797.07     63.99 o 
   0  13  -1      460.77      306.38     41.38 o 
   1  13  -1       26.53       62.69     29.02 o 
   2  13  -1     1313.48     1249.14     60.44 o 
   3  13  -1     1019.60     1043.31     56.34 o 
   4  13  -1      472.85      395.79     41.30 o 
   5  13  -1     1109.04     1173.32     94.07 o 
   1  14  -1      312.21      366.44     39.76 o 
   2  14  -1      856.91      940.92     64.90 o 
   3  14  -1       10.12      -28.75     36.07 o 
   4  14  -1      787.37      791.10     53.52 o 
   5  14  -1       24.28      -40.69     36.07 o 
   0  15  -1      321.02      382.10     73.88 o 
   1  15  -1       35.62       17.81     35.58 o 
   2  15  -1       93.21      155.35     37.23 o 
   3  15  -1      626.01      665.15     50.86 o 
   4  15  -1      292.94      287.98     44.44 o 
   1  16  -1      746.47      822.94     69.51 o 
   2  16  -1       83.38       17.29     41.02 o 
   3  16  -1      568.31      511.96     60.40 o 
   0  17  -1     1625.88     1348.05    125.93 o 
   1  17  -1       36.49       80.82     44.14 o 
   2   0   0    94302.47    91476.19    914.86 o 
   4   0   0    15485.31    15281.65    238.54 o 
   6   0   0     4576.68     4575.17    143.66 o 
   8   0   0      946.11      917.32     77.45 o 
   1   1   0    55432.39    53942.43    408.09 o 
   2   1   0     8821.00     9574.16     78.42 o 
   3   1   0    49625.28    46800.06    677.70 o 
   4   1   0     4243.65     4183.37     85.63 o 
   5   1   0     7470.04     7643.77     86.43 o 
   6   1   0        5.46      -20.47     24.07 o 
   7   1   0     4510.35     4483.24    106.10 o 
   8   1   0       66.75      109.70     34.68 o 
   0   2   0    22448.66    22796.59    233.25 o 
   1   2   0      918.89      801.13     11.45 o 
   2   2   0    15121.32    15727.88    124.96 o 
   3   2   0     2089.71     2141.77     23.71 o 
   4   2   0    19582.86    19061.14    166.59 o 
   5   2   0       10.70       -1.79     14.90 o 
   6   2   0     9026.07     8723.42    160.99 o 
   7   2   0       92.84       61.40     27.18 o 
   8   2   0     1628.83     1698.66    129.26 o 
   1   3   0    34096.00    34256.09    265.12 o 
   2   3   0     3035.32     3311.48     32.51 o 
   3   3   0    15220.41    14698.29    163.32 o 
   4   3   0      134.95      186.45     13.71 o 
   5   3   0     5750.01     5694.49     70.83 o 
   6   3   0       69.93       73.09     27.00 o 
   7   3   0     2318.53     2339.19     73.46 o 
   8   3   0      259.56      295.15     70.45 o 
   0   4   0    34295.32    36617.42    376.72 o 
   1   4   0      526.86      506.61     16.14 o 
   2   4   0     6451.98     6651.35     59.88 o 
   3   4   0      559.36      502.97     21.07 o 
   4   4   0     2916.26     3145.76     53.04 o 
   5   4   0      494.32      495.90     36.33 o 
   6   4   0      891.92      846.55     45.39 o 
   7   4   0     1404.33     1318.08     57.48 o 
   8   4   0      908.14      758.02     64.24 o 
   1   5   0      635.39      605.39     17.58 o 
   2   5   0       25.70       75.77     10.77 o 
   3   5   0     3427.42     3467.82     43.44 o 
   4   5   0      547.06      612.25     30.03 o 
   5   5   0     1764.72     1855.06     67.90 o 
   6   5   0     2837.65     3082.78     79.61 o 
   7   5   0      612.64      574.09     42.69 o 
   8   5   0     2422.52     2417.39     82.49 o 
   0   6   0      278.83      351.31     24.89 o 
   1   6   0      650.49      623.27     19.64 o 
   2   6   0     2232.13     2357.27     45.55 o 
   3   6   0     2152.48     2372.28     36.22 o 
   4   6   0     1821.41     1658.53     54.61 o 
   5   6   0     1198.89     1017.72     44.04 o 
   6   6   0      516.95      656.98     42.39 o 
   7   6   0     2025.95     1913.02     68.52 o 
   8   6   0       39.70       65.00     32.78 o 
   1   7   0     3265.36     3189.46     47.61 o 
   2   7   0        7.36       19.47     15.04 o 
   3   7   0      907.28     1034.39     37.35 o 
   4   7   0      654.85      762.86     43.33 o 
   5   7   0       35.55       77.69     22.61 o 
   6   7   0     1478.99     1403.47     58.32 o 
   7   7   0       12.47       28.09     27.40 o 
   8   7   0     1691.14     1760.03     71.26 o 
   0   8   0     1349.60     1240.13     93.38 o 
   1   8   0      270.34      243.60     20.00 o 
   2   8   0     1641.38     1725.43     43.00 o 
   3   8   0      228.96      277.38     18.08 o 
   4   8   0      363.14      387.99     31.97 o 
   5   8   0      860.96      864.82     42.54 o 
   6   8   0       67.97      150.12     35.97 o 
   7   8   0     1569.59     1617.60     88.43 o 
   1   9   0     4720.79     4915.90     69.25 o 
   2   9   0      124.23       67.97     20.68 o 
   3   9   0      646.67      701.73     34.47 o 
   4   9   0     2111.95     2197.68     71.67 o 
   5   9   0     1146.76     1164.64     50.10 o 
   6   9   0      642.63      831.94     51.29 o 
   7   9   0      584.87      626.35     47.68 o 
   0  10   0     9810.50     9645.17    281.44 o 
   1  10   0       74.18       74.68     18.85 o 
   2  10   0     4121.85     3992.59     94.09 o 
   3  10   0      175.89      275.68     31.68 o 
   4  10   0     3041.17     3058.59     83.68 o 
   5  10   0      196.32      173.52     30.29 o 
   6  10   0      574.74      527.69     46.84 o 
   7  10   0      931.72      983.70     60.47 o 
   1  11   0    12129.84    11502.68    150.97 o 
   2  11   0        9.91      -27.22     25.50 o 
   3  11   0     8055.24     7674.14    136.49 o 
   4  11   0     1202.03     1164.29     57.33 o 
   5  11   0     2060.79     2175.67     71.86 o 
   6  11   0     1232.35     1315.43     93.29 o 
   0  12   0    10564.71    10301.36    201.54 o 
   1  12   0       23.12       22.59     20.73 o 
   2  12   0     6589.72     6928.08    128.01 o 
   3  12   0      270.00      232.68     33.91 o 
   4  12   0     3200.43     3285.47     85.55 o 
   5  12   0     1015.28     1254.78     60.37 o 
   6  12   0     1285.38     1493.62     78.27 o 
   1  13   0     7573.03     7277.52    135.08 o 
   2  13   0      223.65      162.53     33.29 o 
   3  13   0     3753.65     3765.75    149.09 o 
   4  13   0       17.66      -37.97     25.31 o 
   5  13   0     3578.69     3315.83    106.81 o 
   0  14   0     4339.00     4400.35    179.17 o 
   1  14   0        2.35       10.19     27.86 o 
   2  14   0     6980.70     6183.32    127.72 o 
   3  14   0        0.17       20.97     29.23 o 
   4  14   0     6036.65     6037.46    162.70 o 
   5  14   0        1.52      121.60     41.70 o 
   1  15   0     5920.39     5205.71    241.58 o 
   2  15   0        7.06       73.61     38.73 o 
   3  15   0     4433.10     4623.85    113.89 o 
   4  15   0        0.13      -49.02     32.68 o 
   0  16   0     4530.27     4384.77    188.04 o 
   1  16   0       41.67      174.25     45.48 o 
   2  16   0     4093.65     4271.94    133.66 o 
   3  16   0       38.53       88.52     45.57 o 
   1  17   0     3466.61     3419.63    185.10 o 
   2   0   1     4403.41     4530.57     53.18 o 
   4   0   1     1508.99     1412.91     45.87 o 
   6   0   1     2710.51     2571.42    106.82 o 
   8   0   1     2227.17     2158.08    109.00 o 
   1   1   1      353.31      488.45     15.69 o 
   3   1   1     2123.61     2016.14     34.71 o 
   4   1   1     1310.59     1147.13     24.98 o 
   5   1   1     1311.89     1279.34     29.80 o 
   6   1   1      600.62      613.71     42.09 o 
   7   1   1     2900.83     2936.37     85.32 o 
   8   1   1      316.85      340.91     41.53 o 
   1   2   1     9817.28    10347.88     77.84 o 
   2   2   1    26822.94    26704.37    248.20 o 
   3   2   1     4848.04     5105.36     66.70 o 
   4   2   1     4963.07     5297.88     63.61 o 
   5   2   1     2562.73     2297.48     49.85 o 
   6   2   1     2426.72     2666.92     75.41 o 
   7   2   1     1034.84      902.01     52.69 o 
   8   2   1     1199.39     1216.12     63.99 o 
   0   3   1    10463.07    11668.70    126.53 o 
   1   3   1      985.22     1121.15     16.25 o 
   2   3   1     4721.55     4327.57     58.43 o 
   3   3   1     7748.72     7672.21     94.26 o 
   4   3   1     9311.68    10020.89    115.13 o 
   5   3   1     3517.39     3367.41     57.21 o 
   6   3   1     4195.19     3951.59    135.58 o 
   7   3   1     1152.56     1010.12     53.87 o 
   8   3   1     1221.60     1126.72     84.16 o 
   1   4   1    25820.07    26405.04    208.99 o 
   2   4   1     2584.69     2703.42     32.54 o 
   3   4   1    10319.74    10139.61    121.38 o 
   4   4   1      226.58      247.05     19.31 o 
   5   4   1    10092.50     9853.50    110.73 o 
   6   4   1     2547.17     2444.59     71.84 o 
   7   4   1     3305.35     3250.19     89.63 o 
   8   4   1     1199.25     1120.83     61.13 o 
   0   5   1    34391.16    34587.80    415.99 o 
   1   5   1     2688.05     2931.47     43.95 o 
   2   5   1    18975.04    18439.53    211.62 o 
   3   5   1     1289.14     1175.19     37.52 o 
   4   5   1    10431.33     9805.52    141.80 o 
   5   5   1     1494.09     1509.93     48.13 o 
   6   5   1     2810.29     2652.24    107.71 o 
   7   5   1      267.03      306.60     41.34 o 
   8   5   1     2317.32     2454.36     83.78 o 
   1   6   1    34101.61    33960.66    319.21 o 
   2   6   1      969.63     1114.69     25.70 o 
   3   6   1     9864.85     9348.56    154.33 o 
   4   6   1       33.03       26.54     19.68 o 
   5   6   1     6743.68     6533.86    204.21 o 
   6   6   1      172.87       96.23     29.94 o 
   7   6   1     2769.02     2581.19    127.72 o 
   8   6   1       67.99       66.12     34.10 o 
   0   7   1    31096.89    30843.99    442.06 o 
   1   7   1      709.58      689.94     24.24 o 
   2   7   1    16776.05    16414.61    182.53 o 
   3   7   1      308.60      357.75     17.70 o 
   4   7   1    13904.11    13257.47    213.05 o 
   5   7   1      293.00      267.85     34.54 o 
   6   7   1     5719.83     5421.55    121.63 o 
   7   7   1       20.34        3.33     27.68 o 
   8   7   1     2147.95     2345.29     84.28 o 
   1   8   1     9581.06     9636.11    159.90 o 
   2   8   1      919.50      899.98     38.59 o 
   3   8   1    16501.87    15819.35    163.50 o 
   4   8   1      577.91      546.40     51.40 o 
   5   8   1     7247.92     7293.46    183.11 o 
   6   8   1      134.17      167.00     33.44 o 
   7   8   1     3494.37     3563.16    182.10 o 
   0   9   1    15368.88    15406.49    460.70 o 
   1   9   1      182.51      150.06     18.75 o 
   2   9   1     8781.98     8984.96    165.32 o 
   3   9   1      564.47      656.81     25.38 o 
   4   9   1     8898.25     8638.13    142.06 o 
   5   9   1      146.68      145.03     28.99 o 
   6   9   1     4210.95     4327.92    112.26 o 
   7   9   1      360.34      281.44     48.41 o 
   1  10   1     8626.79     8426.45    108.38 o 
   2  10   1       72.24       62.56     15.90 o 
   3  10   1     9610.86     9126.81    149.46 o 
   4  10   1      498.08      560.29     39.34 o 
   5  10   1     3210.48     3223.33    128.16 o 
   6  10   1      345.75      387.44     44.82 o 
   7  10   1     1502.62     1742.86     77.05 o 
   0  11   1     7172.33     6704.20    145.03 o 
   1  11   1      240.87      245.92     31.66 o 
   2  11   1     5131.88     4878.45    100.79 o 
   3  11   1      280.41      346.69     37.63 o 
   4  11   1     2720.88     2650.36     78.46 o 
   5  11   1      197.34      212.35     33.14 o 
   6  11   1     1514.21     1561.43     76.19 o 
   1  12   1     1916.46     1866.68     64.60 o 
   2  12   1       78.58      103.66     35.17 o 
   3  12   1     1394.67     1481.59     62.46 o 
   4  12   1      647.44      591.33     60.42 o 
   5  12   1     1053.25     1087.28    108.58 o 
   6  12   1      874.13     1192.60     71.61 o 
   0  13   1      339.10      362.56     44.45 o 
   1  13   1       19.50      -38.84     25.90 o 
   2  13   1     1247.19     1222.77     59.42 o 
   3  13   1      993.07      907.11     67.28 o 
   4  13   1      446.34      454.97     43.90 o 
   5  13   1     1088.68     1266.67    108.90 o 
   1  14   1      307.73      270.80     45.62 o 
   2  14   1      851.67      710.86     50.77 o 
   3  14   1       10.99      -41.22     27.48 o 
   4  14   1      818.47      915.83     57.57 o 
   5  14   1       25.94       50.90     39.85 o 
   0  15   1      379.33      299.50     68.46 o 
   1  15   1       30.71       92.94     50.28 o 
   2  15   1      114.61      126.58     49.17 o 
   3  15   1      666.81      624.89     51.69 o 
   4  15   1      306.52      401.25     46.67 o 
   1  16   1      730.60      570.53     60.31 o 
   2  16   1       95.82      169.05     46.31 o 
   3  16   1      577.25      698.30     72.88 o 
   0  17   1     1657.86     1978.77    146.90 o 
   1  17   1       38.48       41.72     45.20 o 
   2   0   2     4701.33     5221.95     60.35 o 
   4   0   2     6771.87     6437.07    158.47 o 
   6   0   2     9453.88     9056.51    240.88 o 
   8   0   2     2788.66     2643.72    126.13 o 
   1   1   2    33289.09    33401.25    339.86 o 
   2   1   2     1484.86     1490.64     27.35 o 
   3   1   2    35243.47    33957.78    314.76 o 
   4   1   2     2906.94     2857.24     59.43 o 
   5   1   2     4534.69     4608.47     60.48 o 
   6   1   2      819.57      842.43     60.24 o 
   7   1   2     3369.80     3221.63     91.52 o 
   8   1   2      201.59      256.89     39.15 o 
   0   2   2    32659.98    31576.82    321.65 o 
   1   2   2      495.18      448.06     14.37 o 
   2   2   2    11121.19    11703.67    116.15 o 
   3   2   2     3238.77     3372.91     50.36 o 
   5   2   2      925.42      935.38     27.66 o 
   6   2   2     6656.49     6130.67    154.77 o 
   7   2   2      891.60      895.65     53.78 o 
   8   2   2     1239.36     1275.41     98.04 o 
   1   3   2    13321.10    13406.23    102.09 o 
   2   3   2    12063.49    12221.67    137.76 o 
   3   3   2    14419.68    14561.41    176.45 o 
   4   3   2     1597.75     1630.00     32.37 o 
   5   3   2     8640.57     8436.27     97.08 o 
   6   3   2     1212.54      996.06     51.75 o 
   7   3   2     4004.14     3781.45    171.49 o 
   8   3   2      643.09      659.08     60.08 o 
   0   4   2    13400.80    13778.99    151.03 o 
   1   4   2      558.06      683.30     14.85 o 
   2   4   2    16384.45    16451.89    162.21 o 
   3   4   2     3369.43     3532.80     56.00 o 
   4   4   2     5683.91     5905.82    124.75 o 
   5   4   2     2160.45     2186.94     63.74 o 
   6   4   2     3440.10     3518.79     89.94 o 
   7   4   2      994.87      957.59     55.29 o 
   8   4   2     1847.12     1870.86     76.12 o 
   1   5   2     9331.19     9411.63    100.76 o 
   2   5   2     2058.18     2002.22     31.19 o 
   3   5   2     3292.08     3008.61     60.00 o 
   4   5   2     1152.95     1090.74     40.14 o 
   5   5   2     2279.22     2215.26     56.15 o 
   6   5   2     2447.60     2381.36     74.88 o 
   7   5   2      545.49      605.39     46.16 o 
   8   5   2     1509.89     1424.46    117.92 o 
   0   6   2     3860.09     4373.86    107.17 o 
   1   6   2      300.75      345.51     27.43 o 
   2   6   2     2051.66     2074.19     48.59 o 
   3   6   2      353.26      409.13     28.22 o 
   4   6   2     1352.52     1330.72     46.08 o 
   5   6   2     1403.41     1321.19     48.59 o 
   6   6   2      336.30      317.75     38.64 o 
   7   6   2     1652.56     1783.55     71.07 o 
   8   6   2       68.18       53.49     35.34 o 
   1   7   2      228.58      285.56     17.40 o 
   2   7   2     1426.42     1484.24     61.40 o 
   3   7   2       32.91       27.19     17.16 o 
   4   7   2     1981.42     2030.48     76.24 o 
   5   7   2       36.98       81.75     23.93 o 
   6   7   2     1791.19     1898.23    196.82 o 
   7   7   2       52.86       77.61     31.28 o 
   8   7   2     1226.15     1200.64     67.94 o 
   0   8   2     3130.60     3428.58    195.65 o 
   1   8   2      991.88     1004.21     49.77 o 
   2   8   2      163.43      125.16     16.06 o 
   3   8   2     3113.07     3144.05     59.74 o 
   4   8   2     1057.32     1159.01     49.14 o 
   5   8   2     2238.29     2260.85     65.30 o 
   6   8   2      320.04      347.89     41.18 o 
   7   8   2     2183.98     2377.11     86.26 o 
   1   9   2     2419.21     2394.87     86.79 o 
   2   9   2      708.96      769.66     28.54 o 
   3   9   2     1444.16     1507.62     61.40 o 
   4   9   2     3215.01     3056.43     75.17 o 
   5   9   2     1031.32     1007.19     65.57 o 
   6   9   2     1299.49     1427.38     69.97 o 
   7   9   2      787.81      654.46     54.30 o 
   0  10   2     4454.03     4360.07    106.77 o 
   1  10   2      887.55      828.25     35.83 o 
   2  10   2     4351.40     3955.39     71.97 o 
   3  10   2      621.75      510.37     46.55 o 
   4  10   2     3363.58     3146.53    124.09 o 
   5  10   2      687.22      637.88     43.11 o 
   6  10   2     1587.75     1475.98    115.09 o 
   7  10   2     1004.09     1238.40     70.57 o 
   1  11   2     7488.15     7040.82    136.31 o 
   2  11   2       57.27       93.92     26.63 o 
   3  11   2     5572.59     5451.25    129.41 o 
   4  11   2      209.46      229.23     39.90 o 
   5  11   2     3135.36     3183.32     84.66 o 
   6  11   2      435.11      491.45     51.88 o 
   0  12   2    13085.21    11996.86    225.50 o 
   1  12   2       56.93       56.31     28.04 o 
   2  12   2     9715.86     9211.13    296.34 o 
   3  12   2      155.60      101.02     29.49 o 
   4  12   2     5003.22     4772.06    106.46 o 
   5  12   2      255.11      149.85     39.34 o 
   6  12   2     1838.11     1580.40     83.63 o 
   1  13   2     9893.61     9620.17    163.95 o 
   2  13   2      276.26      272.14     40.29 o 
   3  13   2     5502.27     5174.89    113.74 o 
   4  13   2       40.98       49.17     30.16 o 
   5  13   2     3682.20     3656.88    236.51 o 
   0  14   2     4585.48     3965.31    169.06 o 
   1  14   2       58.10       50.60     53.03 o 
   2  14   2     6784.12     6602.53    133.70 o 
   3  14   2       11.00      -10.33     29.95 o 
   4  14   2     5819.89     5859.78    129.53 o 
   5  14   2       26.31      -36.59     39.02 o 
   1  15   2     5754.39     5093.71    142.64 o 
   2  15   2      104.54      112.82     40.61 o 
   3  15   2     4194.90     4456.00    144.99 o 
   4  15   2       36.77      -15.00     32.07 o 
   0  16   2     5670.83     5793.02    226.53 o 
   1  16   2        4.85      142.31     44.86 o 
   2  16   2     4516.56     4687.55    187.80 o 
   3  16   2       63.89       49.17     42.59 o 
   1  17   2     3450.07     3160.08    234.24 o 
   2   0   3     8996.26     9403.25    120.49 o 
   4   0   3     1476.96     1490.16     49.87 o 
   6   0   3     2979.99     2799.09    115.15 o 
   8   0   3     1880.77     1774.21    115.55 o 
   0   1   3     3352.97     3561.18     67.69 o 
   1   1   3      900.65      896.39     13.98 o 
   2   1   3     1525.98     1380.49     44.17 o 
   3   1   3      867.82      941.58     25.41 o 
   4   1   3      244.11      355.94     16.90 o 
   5   1   3     2586.92     2570.29     42.70 o 
   6   1   3      184.71      175.96     35.43 o 
   7   1   3     2759.88     2704.49     85.05 o 
   8   1   3      177.81      108.29     38.99 o 
   1   2   3     1110.49     1080.67     18.68 o 
   2   2   3      630.55      543.32     20.01 o 
   3   2   3     4637.64     4416.20     70.29 o 
   4   2   3     1072.53     1084.61     34.96 o 
   5   2   3     2103.30     2058.82     39.13 o 
   6   2   3     1105.46     1152.41     56.49 o 
   7   2   3      889.86      738.50     51.79 o 
   8   2   3     1315.91     1399.72     70.73 o 
   0   3   3     7251.44     7497.19     87.25 o 
   1   3   3      607.07      753.44     14.16 o 
   2   3   3    24676.69    23796.22    253.77 o 
   3   3   3     1434.67     1315.63     43.29 o 
   4   3   3     8085.71     7537.34     98.39 o 
   5   3   3     1710.11     1765.86     59.61 o 
   6   3   3     1553.80     1601.40     85.46 o 
   7   3   3      604.35      614.67     47.92 o 
   8   3   3      636.50      596.44     51.18 o 
   1   4   3    11698.83    11880.24     94.06 o 
   2   4   3     1102.90     1012.11     42.57 o 
   3   4   3     6999.48     6921.46    104.62 o 
   4   4   3      724.27      694.02     55.73 o 
   5   4   3     5798.01     5962.06     86.00 o 
   6   4   3     1333.29     1289.36     60.79 o 
   7   4   3     1671.73     1618.60     68.71 o 
   8   4   3      409.54      450.53     47.54 o 
   0   5   3    39581.89    39021.02    473.40 o 
   1   5   3      540.77      595.28     31.85 o 
   2   5   3    34667.91    35653.50    375.83 o 
   3   5   3      254.56      182.34     21.15 o 
   4   5   3    10097.92    10091.10    147.47 o 
   5   5   3      149.50      104.57     23.13 o 
   6   5   3     2945.17     2885.32    120.16 o 
   7   5   3      136.20       98.94     34.35 o 
   8   5   3     2035.83     2114.36     83.82 o 
   2   6   3     1890.38     1801.29     33.88 o 
   3   6   3    20126.13    19431.75    255.89 o 
   4   6   3        1.49      -28.70     19.14 o 
   5   6   3     8793.21     8206.83    131.47 o 
   6   6   3      121.52      112.01     31.56 o 
   7   6   3     2577.75     2612.12     85.80 o 
   8   6   3      162.89      207.08     48.55 o 
   0   7   3    28299.44    27548.71    421.31 o 
   1   7   3       15.67       21.11     12.76 o 
   2   7   3    22619.37    22438.41    245.87 o 
   3   7   3       21.48       18.88     20.44 o 
   4   7   3    10205.32    10036.27    270.96 o 
   5   7   3       25.10       27.51     30.35 o 
   6   7   3     4071.63     3725.70    101.89 o 
   7   7   3       43.18       36.55     32.55 o 
   8   7   3     1448.12     1435.10     80.30 o 
   1   8   3    19774.48    18767.15    191.55 o 
   2   8   3      204.16      207.21     17.66 o 
   3   8   3    16016.60    15677.99    188.97 o 
   4   8   3        3.97      -23.54     23.92 o 
   5   8   3     6990.45     6848.57    122.46 o 
   6   8   3       44.18       79.22     31.65 o 
   7   8   3     3747.57     3858.08    206.27 o 
   0   9   3    18196.78    17373.79    355.21 o 
   1   9   3      123.72       72.14     16.61 o 
   2   9   3     9535.45     8865.16    105.41 o 
   3   9   3      422.49      398.43     34.25 o 
   4   9   3     8291.91     8350.93    195.19 o 
   5   9   3      614.68      557.53     43.36 o 
   6   9   3     5428.12     5716.25    137.77 o 
   7   9   3      220.11      198.66     41.58 o 
   1  10   3     9007.04     8508.27    117.59 o 
   2  10   3      132.26      132.59     21.81 o 
   3  10   3     8549.56     8424.49    142.73 o 
   4  10   3      599.60      582.85     41.67 o 
   5  10   3     2844.01     2971.91     91.20 o 
   6  10   3      400.78      444.52     50.60 o 
   7  10   3     1312.21     1391.62    120.86 o 
   0  11   3     6830.99     6524.23    142.06 o 
   1  11   3      705.23      601.70     33.24 o 
   2  11   3     3871.52     3654.40    113.82 o 
   3  11   3      268.21      182.79     31.64 o 
   4  11   3     1970.98     1993.02     70.29 o 
   5  11   3      403.55      456.66     49.23 o 
   6  11   3     1439.22     1582.82     82.22 o 
   1  12   3     4361.44     3992.69     92.92 o 
   2  12   3       94.58       67.73     28.24 o 
   3  12   3     1475.11     1514.36    105.65 o 
   4  12   3      606.58      693.55     48.30 o 
   5  12   3      808.82      824.58     63.03 o 
   6  12   3     1224.54     1071.63     83.33 o 
   0  13   3      701.90      578.99     76.92 o 
   1  13   3       90.45       64.31     34.81 o 
   2  13   3      918.43      877.60     51.71 o 
   3  13   3      156.28      277.06     38.85 o 
   4  13   3      594.39      532.25     45.79 o 
   5  13   3      786.21      816.55     64.70 o 
   1  14   3       40.45       94.08     37.20 o 
   2  14   3      876.29      955.24     55.37 o 
   3  14   3        1.46       14.19     29.61 o 
   4  14   3      602.19      685.23     62.11 o 
   5  14   3       86.30      149.21     46.01 o 
   0  15   3      137.90      115.14     58.87 o 
   1  15   3      126.44       33.84     39.17 o 
   2  15   3       52.01      -15.17     37.86 o 
   3  15   3      938.73      872.16     71.30 o 
   4  15   3      113.95       60.90     38.22 o 
   1  16   3      507.32      480.98    110.38 o 
   2  16   3       27.50      -31.59     41.63 o 
   3  16   3      594.03      478.17     60.19 o 
   0  17   3     2527.93     2931.72    182.42 o 
   1  17   3       30.58       98.17     45.52 o 
   0   0   4    43463.89    42987.46    874.77 o 
   2   0   4    23923.82    24490.40    295.81 o 
   4   0   4    15331.49    15782.72    199.30 o 
   6   0   4     7765.97     6803.03    202.26 o 
   8   0   4     1869.94     1771.21    114.36 o 
   1   1   4    33953.15    34776.85    290.33 o 
   2   1   4      361.12      313.62     16.18 o 
   3   1   4    36133.26    35817.62    351.77 o 
   4   1   4      204.77      209.74     14.78 o 
   5   1   4     9277.23     9468.57    177.57 o 
   6   1   4      287.63      259.56     37.00 o 
   7   1   4     3908.08     3821.48    123.26 o 
   8   1   4       14.23        9.39     32.54 o 
   0   2   4    28897.36    29801.29    355.19 o 
   1   2   4      870.42      861.58     17.14 o 
   2   2   4    41074.40    40188.20    415.79 o 
   3   2   4      635.22      575.92     27.69 o 
   4   2   4    11959.25    12050.70    127.58 o 
   5   2   4      969.78     1021.66     30.42 o 
   6   2   4     6505.93     5950.59    131.09 o 
   7   2   4      309.04      221.88     38.45 o 
   8   2   4     1690.79     1795.74     81.51 o 
   1   3   4     9825.62     9351.80     80.59 o 
   2   3   4      868.57      737.20     33.21 o 
   3   3   4    10306.16     9757.61    118.59 o 
   4   3   4     1488.52     1417.93     42.06 o 
   5   3   4     8469.96     8102.32    166.78 o 
   6   3   4      912.37     1046.74     60.35 o 
   7   3   4     2169.29     1996.59     77.75 o 
   8   3   4      643.87      511.61     50.08 o 
   0   4   4     8896.45     8736.57    122.22 o 
   1   4   4      515.59      546.21     15.72 o 
   2   4   4    12206.12    12398.81    166.66 o 
   3   4   4     1580.63     1458.59     40.88 o 
   4   4   4     7156.19     6869.90    108.87 o 
   5   4   4     2814.23     2750.46     53.66 o 
   6   4   4     2135.42     1776.24    125.88 o 
   7   4   4      455.41      360.21     54.19 o 
   8   4   4      968.90     1016.22     64.12 o 
   1   5   4    14646.84    14719.25    148.44 o 
   2   5   4      825.24      751.93     32.70 o 
   3   5   4     2442.74     2572.14     57.48 o 
   4   5   4      523.29      497.57     31.24 o 
   5   5   4     1945.78     1866.51     55.30 o 
   6   5   4     1598.87     1385.60     65.63 o 
   7   5   4      873.07      791.68     54.13 o 
   8   5   4      994.52      955.94     63.66 o 
   0   6   4      832.17      921.06     37.15 o 
   1   6   4      229.81      254.59     19.97 o 
   2   6   4     1185.86     1132.65     31.67 o 
   3   6   4      413.20      490.24     31.96 o 
   4   6   4      243.54      253.06     30.67 o 
   5   6   4     2338.55     2230.93     77.37 o 
   6   6   4      477.88      372.86     63.21 o 
   7   6   4     1163.77     1153.99     65.15 o 
   8   6   4      173.97      253.64     42.16 o 
   1   7   4      194.66      196.74     25.30 o 
   2   7   4      614.00      732.81     28.93 o 
   3   7   4      535.74      497.96     33.40 o 
   4   7   4     2184.73     2139.50     60.96 o 
   5   7   4       54.90       43.31     25.56 o 
   6   7   4     1604.15     1532.61     71.78 o 
   7   7   4      156.03      153.99     38.22 o 
   0   8   4      247.03      348.88     53.09 o 
   1   8   4     2546.36     2303.10     43.57 o 
   2   8   4     1697.66     1652.17     36.08 o 
   3   8   4     1463.42     1251.27     50.59 o 
   4   8   4      224.28      285.39     31.59 o 
   5   8   4     1471.47     1415.23     57.15 o 
   6   8   4      158.23      226.32     39.07 o 
   7   8   4     1246.55     1202.83     89.89 o 
   1   9   4     2656.46     2564.10     75.98 o 
   2   9   4      759.62      791.04     30.12 o 
   3   9   4     3132.24     3065.84     80.97 o 
   4   9   4     2217.84     2264.35     65.99 o 
   5   9   4     1647.83     1693.10     76.84 o 
   6   9   4      917.54     1108.20     66.95 o 
   7   9   4      364.25      386.19     79.55 o 
   0  10   4     4958.56     5014.94    283.95 o 
   1  10   4      543.58      640.21     55.27 o 
   2  10   4     5829.60     5741.24    109.88 o 
   3  10   4     1333.45     1284.05     76.84 o 
   4  10   4     3241.74     3366.83     92.06 o 
   5  10   4     1123.80     1200.30    106.04 o 
   6  10   4     1586.35     1449.13    117.54 o 
   7  10   4     1388.73     1521.12    133.90 o 
   1  11   4     4623.04     4364.02    105.60 o 
   2  11   4      299.72      307.80     34.64 o 
   3  11   4     3900.48     3727.80     89.25 o 
   4  11   4      729.76      718.27     55.72 o 
   5  11   4     2413.36     2462.68    185.99 o 
   6  11   4      770.00      814.61     64.51 o 
   0  12   4     7328.04     7253.91    157.34 o 
   1  12   4       11.16       42.77     39.51 o 
   2  12   4     6727.68     6682.63    128.44 o 
   3  12   4      101.15      100.80     32.55 o 
   4  12   4     3171.27     3122.73     86.05 o 
   5  12   4      132.81      202.51     42.20 o 
   6  12   4     2337.47     2731.75    104.71 o 
   1  13   4     9173.77     8715.45    154.98 o 
   2  13   4      148.98       91.39     31.08 o 
   3  13   4     5431.20     5162.38    148.58 o 
   4  13   4       29.70      -11.74     28.98 o 
   5  13   4     3756.48     3827.64    122.10 o 
   0  14   4     4675.20     3973.44    171.77 o 
   1  14   4       37.63        5.01     35.89 o 
   2  14   4     6465.75     6286.38    160.70 o 
   3  14   4      290.26      276.74     41.10 o 
   4  14   4     4679.37     4623.13    241.48 o 
   5  14   4       57.82      119.44     46.85 o 
   1  15   4     5126.99     4663.11    138.25 o 
   2  15   4       27.08       28.62     45.52 o 
   3  15   4     4028.83     3870.38    129.17 o 
   4  15   4       71.32      118.00     40.41 o 
   0  16   4     5330.73     5004.03    212.11 o 
   1  16   4       58.05       25.68     40.24 o 
   2  16   4     4338.28     4584.50    143.50 o 
   3  16   4      142.44      118.42     46.75 o 
   2   0   5     2425.39     2821.82     50.34 o 
   4   0   5     9899.38     9736.01    173.69 o 
   6   0   5     3533.98     3749.89    143.00 o 
   8   0   5     2301.77     2038.63    124.21 o 
   0   1   5     1352.84     1484.65     33.61 o 
   1   1   5     1990.56     1895.35     29.60 o 
   2   1   5     1944.89     1671.47     40.41 o 
   3   1   5       78.21      114.82     16.80 o 
   4   1   5       11.58      -16.70     11.14 o 
   5   1   5     2303.22     2198.58     50.27 o 
   6   1   5      524.45      370.29     41.62 o 
   7   1   5     2550.04     2692.72     88.58 o 
   8   1   5      312.69      412.96     67.34 o 
   1   2   5    11082.37    11442.08    104.01 o 
   2   2   5     2023.25     2075.53     38.70 o 
   4   2   5     4407.01     4280.30     70.54 o 
   5   2   5     2463.40     2482.33     49.37 o 
   6   2   5     1391.50     1194.80     61.91 o 
   7   2   5      688.67      661.50     52.46 o 
   8   2   5     1234.26     1200.75     70.87 o 
   0   3   5     1791.80     1882.80     41.64 o 
   1   3   5     2345.42     2371.34     33.89 o 
   2   3   5    11990.48    12234.01    203.39 o 
   3   3   5      301.00      288.88     22.88 o 
   4   3   5     9173.49     8611.68    127.66 o 
   5   3   5     1807.92     1772.32     94.92 o 
   6   3   5     2782.30     2759.25    116.38 o 
   7   3   5     1209.35     1280.98     67.56 o 
   8   3   5      836.75      884.48     62.70 o 
   1   4   5    34031.31    32997.65    345.66 o 
   2   4   5      372.42      365.09     24.60 o 
   3   4   5    11868.68    11841.43    165.14 o 
   4   4   5     1315.76     1395.27     56.57 o 
   5   4   5     5063.38     5080.90     92.12 o 
   6   4   5     1048.81      886.33     55.57 o 
   7   4   5     1668.85     1563.59     74.37 o 
   8   4   5      835.68      747.66     95.51 o 
   0   5   5    16837.32    17059.10    269.17 o 
   1   5   5      439.52      428.55     26.77 o 
   2   5   5    28254.02    28525.89    357.31 o 
   3   5   5      695.79      755.06     35.52 o 
   4   5   5     8133.15     7619.97    120.99 o 
   5   5   5      892.75      808.52     40.83 o 
   6   5   5     4193.90     4115.10    184.04 o 
   7   5   5      505.47      543.91     49.71 o 
   8   5   5     1714.67     1920.81    114.84 o 
   1   6   5    26452.52    26268.36    459.18 o 
   2   6   5      192.20      168.13     14.90 o 
   3   6   5    14274.66    14112.70    197.62 o 
   4   6   5       17.97      -14.39     21.60 o 
   5   6   5     7414.35     7156.54    121.65 o 
   6   6   5      290.23      252.06     40.15 o 
   7   6   5     2341.98     2172.15     84.68 o 
   8   6   5      391.43      305.77     47.29 o 
   0   7   5    17429.64    16432.32    267.94 o 
   1   7   5      154.02      467.36     86.17 o 
   2   7   5    18401.35    18198.12    266.30 o 
   3   7   5      635.52      599.24     55.39 o 
   4   7   5     8760.05     8220.28    135.99 o 
   5   7   5       95.57      159.18     35.23 o 
   6   7   5     3921.59     3690.27    105.73 o 
   7   7   5      176.89       49.60     42.07 o 
   1   8   5    15060.46    14021.61    198.16 o 
   2   8   5      199.64      246.60     19.38 o 
   3   8   5    10002.41    10103.01    158.14 o 
   4   8   5        7.85        8.95     24.28 o 
   5   8   5     3816.50     3476.63    101.81 o 
   6   8   5       11.41       36.53     33.67 o 
   7   8   5     2274.97     2144.18    103.07 o 
   0   9   5    12856.59    11750.82    210.95 o 
   1   9   5       37.51       17.14     18.60 o 
   2   9   5     8411.68     8295.26    156.14 o 
   3   9   5      178.69      182.91     29.92 o 
   4   9   5     5908.11     5909.78    113.64 o 
   5   9   5      212.04      174.78     39.26 o 
   6   9   5     4913.84     4770.38    138.44 o 
   7   9   5      154.19       88.65     39.62 o 
   1  10   5     4798.62     4471.14     76.94 o 
   2  10   5      627.77      563.15     45.03 o 
   3  10   5     6017.74     5500.21    109.96 o 
   4  10   5      849.66      853.87     49.49 o 
   5  10   5     3335.64     3535.01    107.67 o 
   6  10   5      414.77      334.70     46.91 o 
   7  10   5     1610.75     1555.59     86.15 o 
   0  11   5    11611.80    10568.58    322.40 o 
   1  11   5      960.35      796.66     45.56 o 
   2  11   5     5889.31     5629.55    112.10 o 
   3  11   5      278.82      223.15     33.44 o 
   4  11   5     1975.28     2003.54     74.49 o 
   5  11   5      813.72      790.85     84.43 o 
   6  11   5      908.35      952.73    129.85 o 
   1  12   5     3497.64     3314.73     84.14 o 
   2  12   5       35.40      154.21     32.87 o 
   3  12   5     1717.22     1604.68     66.87 o 
   4  12   5      226.56       86.78     40.82 o 
   5  12   5     1109.14     1324.60     79.76 o 
   6  12   5      645.43      785.33     67.36 o 
   0  13   5      128.75       89.42     51.52 o 
   1  13   5       39.92       86.69     38.20 o 
   2  13   5      407.69      485.46     42.50 o 
   3  13   5      380.28      352.60     53.50 o 
   4  13   5      885.95      796.06     54.10 o 
   5  13   5      747.06     1017.80     73.62 o 
   1  14   5       21.11       23.98     36.71 o 
   2  14   5      717.76      787.81     65.18 o 
   3  14   5       60.27        9.34     31.41 o 
   4  14   5      428.34      332.24     44.37 o 
   0  15   5      119.52      197.74     69.12 o 
   1  15   5       28.39       72.81     61.08 o 
   2  15   5      309.43      396.81     54.53 o 
   3  15   5      183.24       87.07     50.28 o 
   4  15   5      206.80      137.22     64.16 o 
   1  16   5     1337.90     1175.49     82.14 o 
   2  16   5       61.68      100.00     46.53 o 
   0   0   6    34065.71    35532.39    736.54 o 
   2   0   6    43707.76    43764.84    626.33 o 
   4   0   6    10974.74    10020.42    223.84 o 
   6   0   6     7998.03     7949.32    233.94 o 
   8   0   6     2373.57     2428.68    129.37 o 
   1   1   6    21535.76    21345.63    250.45 o 
   2   1   6     1152.67     1069.59     26.84 o 
   3   1   6    15877.41    16396.12    256.12 o 
   4   1   6      178.63      176.36     15.70 o 
   5   1   6    10118.63    10010.63    144.25 o 
   6   1   6      340.26      266.01     54.73 o 
   7   1   6     4062.90     3830.85    256.25 o 
   8   1   6      302.16      381.98     52.44 o 
   0   2   6    25074.21    25842.20    386.43 o 
   1   2   6     3090.32     2915.17     67.71 o 
   2   2   6    24040.18    23613.88    221.96 o 
   3   2   6     1313.30     1170.14     57.95 o 
   4   2   6    12549.68    12900.52    272.21 o 
   5   2   6     1685.48     1484.82     50.56 o 
   6   2   6     6050.25     5414.28    127.86 o 
   7   2   6      464.21      460.32     55.89 o 
   8   2   6     1567.59     1790.22     86.49 o 
   1   3   6    31940.91    30160.48    449.87 o 
   2   3   6     1876.81     1749.19     44.40 o 
   3   3   6    13015.98    12119.41    218.81 o 
   4   3   6      420.22      327.02     29.94 o 
   5   3   6     7829.13     7802.32    123.82 o 
   6   3   6      763.66      751.25     53.07 o 
   7   3   6     1879.96     1662.71     78.20 o 
   8   3   6      444.98      343.37     48.24 o 
   0   4   6     5449.38     5283.01    103.05 o 
   1   4   6      251.61      300.46     19.63 o 
   2   4   6    14126.63    14196.67    191.62 o 
   3   4   6      846.42      836.51     39.22 o 
   4   4   6     4597.79     4189.89     79.68 o 
   5   4   6     1746.11     1490.81     49.87 o 
   6   4   6     2118.27     1995.75     77.70 o 
   7   4   6      592.77      606.92     53.59 o 
   8   4   6     1101.05     1096.65     71.21 o 
   1   5   6    10653.72    10942.39    154.74 o 
   2   5   6     1406.93     1404.97     29.83 o 
   3   5   6     1457.90     1403.37     45.53 o 
   4   5   6     1858.09     1853.27     53.13 o 
   5   5   6     2050.22     2013.99    106.66 o 
   6   5   6     1669.69     1516.36     72.06 o 
   7   5   6      524.55      605.75     53.01 o 
   8   5   6     1167.63     1363.26     76.65 o 
   0   6   6     2616.74     2584.53     68.79 o 
   1   6   6     1302.88     1007.74     39.92 o 
   2   6   6     1815.85     1742.06     56.73 o 
   3   6   6     2871.11     2920.43     85.15 o 
   4   6   6      568.11      542.62     36.02 o 
   5   6   6     2781.32     2668.97     85.33 o 
   6   6   6        5.06      -42.40     28.26 o 
   7   6   6     1356.84     1392.48     73.57 o 
   8   6   6      114.88      184.84     50.76 o 
   1   7   6       55.65       31.87     10.88 o 
   2   7   6      332.64      347.23     22.65 o 
   3   7   6      208.39      186.80     28.55 o 
   4   7   6     1047.11      853.76     44.09 o 
   5   7   6      484.39      523.51     48.24 o 
   6   7   6     1483.61     1316.00     71.23 o 
   7   7   6        0.10      -60.71     40.48 o 
   0   8   6     2401.22     2328.17     71.62 o 
   1   8   6      756.07      609.24     64.28 o 
   2   8   6     1199.26     1051.45     35.01 o 
   3   8   6     1276.79     1165.02     51.60 o 
   4   8   6       95.71       81.05     25.86 o 
   5   8   6     1906.14     1741.29     78.32 o 
   6   8   6      217.31      168.11     40.25 o 
   7   8   6     1692.58     1770.96     97.10 o 
   1   9   6       91.62       84.45     20.65 o 
   2   9   6      788.19      883.70     35.01 o 
   3   9   6     2061.87     1961.35     72.36 o 
   4   9   6     3078.75     3120.92     81.15 o 
   5   9   6      912.89      942.90     75.55 o 
   6   9   6     1281.15     1277.86     74.03 o 
   7   9   6      507.36      454.15     54.53 o 
   0  10   6     1320.10     1340.41     64.05 o 
   1  10   6      205.19      189.72     24.36 o 
   2  10   6     2549.06     2484.06     70.32 o 
   3  10   6      182.45      195.29     32.35 o 
   4  10   6     1592.19     1541.29     65.03 o 
   5  10   6      264.61      322.95     46.45 o 
   6  10   6     1907.55     1730.81     87.29 o 
   1  11   6     9204.88     9264.86    286.40 o 
   2  11   6      183.28      317.07     35.83 o 
   3  11   6     4247.71     4291.76     99.23 o 
   4  11   6      137.78      183.49     68.60 o 
   5  11   6     2255.85     2250.84    180.40 o 
   6  11   6      260.36      385.51     53.82 o 
   0  12   6     7494.51     6997.96    231.09 o 
   1  12   6      168.34      174.82     44.19 o 
   2  12   6     7206.71     6621.49    129.37 o 
   3  12   6      384.34      369.32     40.25 o 
   4  12   6     3286.42     3468.84     93.51 o 
   5  12   6      121.58       41.59     59.84 o 
   1  13   6     6647.00     6290.65    158.27 o 
   2  13   6      201.18      293.44     38.01 o 
   3  13   6     5673.04     5351.04    128.49 o 
   4  13   6       11.34        8.78     31.11 o 
   5  13   6     3957.92     4170.06    176.86 o 
   0  14   6     6163.63     5675.35    218.40 o 
   1  14   6       32.46       23.57     36.47 o 
   2  14   6     7195.60     7203.68    178.29 o 
   3  14   6        7.41      -44.77     34.14 o 
   4  14   6     4755.87     5054.74    147.19 o 
   1  15   6     6608.55     6340.59    168.83 o 
   2  15   6       88.82      -17.75     39.70 o 
   3  15   6     4351.74     4380.73    139.04 o 
   0  16   6     4882.96     4876.35    212.24 o 
   1  16   6       67.64      -27.18     40.03 o 
   2  16   6     3954.30     4023.90    170.84 o 
   2   0   7      916.59     1065.65     32.73 o 
   4   0   7     1466.04     1524.46     38.29 o 
   6   0   7     1076.82      858.11     80.63 o 
   8   0   7     1479.34     1343.19    110.32 o 
   0   1   7    19634.10    19556.29    300.32 o 
   1   1   7     6412.43     6275.05     80.66 o 
   2   1   7     4479.14     4721.86     65.09 o 
   3   1   7     2071.95     1871.54     40.06 o 
   4   1   7      909.29      868.78     30.37 o 
   5   1   7     1612.76     1607.99     70.60 o 
   6   1   7      153.32      208.59     55.56 o 
   7   1   7     2162.46     2147.41     86.30 o 
   8   1   7       56.42       21.42     38.60 o 
   1   2   7     5852.65     5456.86     86.28 o 
   2   2   7      279.01      277.92     16.36 o 
   3   2   7     1455.08     1263.08    143.14 o 
   4   2   7     4556.37     4380.67     99.06 o 
   5   2   7     1594.96     1349.10     64.90 o 
   6   2   7     1320.20     1194.92     64.64 o 
   7   2   7      567.32      611.32     54.05 o 
   8   2   7     1298.75     1565.21     83.18 o 
   0   3   7    16359.48    17764.00    278.59 o 
   2   3   7    11470.48    11504.60    133.64 o 
   3   3   7     2811.07     2783.08     59.85 o 
   4   3   7     3300.65     3128.90    114.53 o 
   5   3   7     1549.81     1584.88     70.64 o 
   6   3   7     2307.12     2371.72     83.06 o 
   7   3   7     1094.43     1327.53    150.51 o 
   8   3   7      787.01      671.73     59.26 o 
   1   4   7    14431.96    14167.72    191.30 o 
   2   4   7      767.54      747.29     23.36 o 
   3   4   7     7998.39     7593.16    140.63 o 
   4   4   7      647.20      639.69     35.51 o 
   5   4   7     8876.78     8648.95    214.07 o 
   6   4   7      908.84      915.66     62.97 o 
   7   4   7     2508.05     2221.69     88.80 o 
   8   4   7      735.34      704.84     62.01 o 
   0   5   7    18795.67    18554.15    410.53 o 
   1   5   7      496.39      375.29     36.42 o 
   2   5   7    14346.01    14029.43    162.40 o 
   3   5   7      264.77      327.45     28.56 o 
   4   5   7     7352.83     7046.02    152.46 o 
   5   5   7      468.85      459.96     45.20 o 
   6   5   7     3813.46     3752.36    107.45 o 
   7   5   7      490.21      308.26     45.76 o 
   8   5   7     1569.94     1623.81     85.12 o 
   2   6   7      134.94      156.76     19.68 o 
   3   6   7     9213.53     8651.05    141.12 o 
   4   6   7      485.96      454.97     35.02 o 
   5   6   7     6513.17     6181.94    209.10 o 
   6   6   7       89.07       23.49     74.90 o 
   7   6   7     3162.45     3119.97    103.95 o 
   0   7   7    18425.10    17832.45    292.34 o 
   1   7   7      674.09      645.56     57.01 o 
   2   7   7    19235.38    19287.30    219.37 o 
   3   7   7      109.13       54.27     24.71 o 
   4   7   7    10388.98     9690.71    156.70 o 
   5   7   7      499.93      433.45     46.73 o 
   6   7   7     6560.37     6606.04    155.03 o 
   7   7   7      312.77      418.34     50.88 o 
   1   8   7    13701.16    13334.42    193.87 o 
   2   8   7      578.53      528.23     27.37 o 
   3   8   7    14526.29    14309.34    211.37 o 
   4   8   7     1678.63     1681.41     62.55 o 
   5   8   7     8109.40     7767.53    170.58 o 
   6   8   7      284.88      314.21     45.68 o 
   7   8   7     2578.06     2408.21     98.21 o 
   0   9   7    13500.29    13520.79    238.92 o 
   1   9   7      697.98      676.80     33.46 o 
   2   9   7    10426.98     9942.63    160.38 o 
   3   9   7      803.62      824.62     55.68 o 
   4   9   7     6604.33     6734.70    150.08 o 
   5   9   7      331.90      595.18    135.04 o 
   6   9   7     3109.14     2902.72    101.56 o 
   7   9   7       92.65       32.74     83.27 o 
   1  10   7    10356.39    10268.62    138.69 o 
   2  10   7      268.53      226.63     32.76 o 
   3  10   7     7808.98     7466.09    136.95 o 
   4  10   7      316.49      288.50     36.90 o 
   5  10   7     2386.40     2138.37     94.56 o 
   6  10   7      286.46      301.01    118.83 o 
   0  11   7     4155.53     3668.37    102.59 o 
   1  11   7        0.36      -33.78     24.49 o 
   2  11   7     3789.22     3805.91     90.91 o 
   3  11   7      201.07      103.87     30.06 o 
   4  11   7     2461.81     2421.50     81.73 o 
   5  11   7      836.35      763.19     65.62 o 
   6  11   7     1330.23     1339.87     82.11 o 
   1  12   7     1117.46     1135.71     56.22 o 
   2  12   7      563.97      572.98     45.63 o 
   3  12   7     1207.37     1300.11     63.71 o 
   4  12   7      663.59      794.77     54.27 o 
   5  12   7      821.43      679.56     91.48 o 
   0  13   7      472.13      547.10     78.71 o 
   1  13   7      136.08       98.24     39.46 o 
   2  13   7      432.58      390.27     53.47 o 
   3  13   7      749.09      759.40     53.69 o 
   4  13   7      451.87      265.26     48.43 o 
   5  13   7     1253.24     1176.21     86.81 o 
   1  14   7      203.20      291.10     51.96 o 
   2  14   7      474.75      467.18     56.80 o 
   3  14   7       52.32       17.44     40.50 o 
   4  14   7      769.04      736.44     68.39 o 
   0  15   7       62.34      215.79     70.70 o 
   1  15   7       67.10      132.27     45.86 o 
   2  15   7       94.01       23.01     41.25 o 
   3  15   7      375.14      468.62    103.61 o 
   1  16   7      340.43      264.65     55.31 o 
   2  16   7      148.46      219.11     54.13 o 
   0   0   8    49765.77    51899.73   1071.34 o 
   4   0   8    11528.67    10662.69    173.98 o 
   6   0   8     5268.22     4927.80    178.98 o 
   8   0   8     1731.31     1971.19    133.87 o 
   1   1   8    47830.90    46551.94    482.57 o 
   2   1   8     1472.64     1446.25     37.41 o 
   3   1   8    13861.92    13388.64    152.68 o 
   4   1   8      648.36      744.42     40.22 o 
   5   1   8     6847.81     6681.63    148.54 o 
   6   1   8       12.76      -32.74     28.72 o 
   7   1   8     2377.19     2336.83    170.17 o 
   8   1   8       51.26       -7.20     39.14 o 
   0   2   8    11118.37    11102.51    186.06 o 
   1   2   8      849.54      886.39     27.89 o 
   2   2   8    13875.95    13074.60    151.32 o 
   3   2   8      873.73      965.08     38.10 o 
   4   2   8     8387.22     7874.08    157.08 o 
   5   2   8      296.37      291.09     54.35 o 
   6   2   8     4450.34     4230.18    115.10 o 
   7   2   8      225.45      112.77     39.44 o 
   8   2   8     1881.19     1745.75     90.01 o 
   1   3   8    14982.07    14780.59    243.59 o 
   2   3   8     2891.45     2900.59     49.09 o 
   3   3   8     6600.25     6357.87    105.07 o 
   4   3   8      483.41      493.69     35.68 o 
   5   3   8     6502.30     6489.89    268.88 o 
   6   3   8      635.51      593.68     51.61 o 
   7   3   8     2296.72     2091.48    143.22 o 
   8   3   8      731.36      618.72     60.26 o 
   0   4   8    14222.94    13260.71    319.19 o 
   1   4   8      755.63      799.61     44.66 o 
   2   4   8    11754.64    11482.87    137.06 o 
   3   4   8      457.99      421.85     30.88 o 
   4   4   8     3570.13     3302.78     72.76 o 
   5   4   8      797.11      689.35     51.99 o 
   6   4   8      796.58      678.62     54.97 o 
   7   4   8      992.41      848.70     61.54 o 
   8   4   8      791.56      827.43     66.85 o 
   1   5   8     4612.17     4684.29    106.26 o 
   2   5   8      294.17      354.39     28.09 o 
   3   5   8     1541.50     1515.97     56.80 o 
   4   5   8      343.67      294.49     44.24 o 
   5   5   8     1254.60     1117.62     63.21 o 
   6   5   8     1693.88     1583.93     78.03 o 
   7   5   8      428.61      322.55     53.84 o 
   0   6   8      477.27      511.17     37.95 o 
   1   6   8        4.73        4.92     15.40 o 
   2   6   8     2647.28     2486.96     47.84 o 
   3   6   8      910.35      812.48     58.04 o 
   4   6   8     1813.71     1930.78     61.89 o 
   5   6   8     1228.75     1119.90     65.99 o 
   6   6   8      704.98      685.49     56.23 o 
   7   6   8     2257.89     2185.36     91.39 o 
   1   7   8      496.16      452.58     34.24 o 
   2   7   8     1014.71      937.00     37.42 o 
   3   7   8      164.72       93.26     27.81 o 
   4   7   8     1776.95     1911.59     71.68 o 
   5   7   8      674.71      713.53     55.66 o 
   6   7   8     1401.90     1237.97     72.00 o 
   7   7   8       65.07       78.96     54.92 o 
   0   8   8     2124.01     2141.46     70.86 o 
   1   8   8      698.93      723.43     41.56 o 
   2   8   8      398.01      421.11     26.34 o 
   3   8   8      396.64      450.38     37.94 o 
   4   8   8      353.84      430.10     38.17 o 
   5   8   8      807.96      782.50     66.02 o 
   6   8   8      873.49      742.83     60.65 o 
   7   8   8      823.25      856.97     66.98 o 
   1   9   8     5769.82     5490.91    106.79 o 
   2   9   8      224.28      175.57     30.46 o 
   3   9   8     3057.24     3136.68     91.95 o 
   4   9   8      134.45       52.24     29.48 o 
   5   9   8     1145.18      993.64     66.58 o 
   6   9   8      509.72      522.24     56.25 o 
   0  10   8    11592.13    10472.94    200.87 o 
   1  10   8      149.25      125.09     30.09 o 
   2  10   8     7329.90     7175.87    132.09 o 
   3  10   8      569.66      591.38     43.31 o 
   4  10   8     3377.18     3344.61    134.52 o 
   5  10   8     1106.79     1112.13     74.76 o 
   6  10   8      991.18      763.28     65.66 o 
   1  11   8     8867.82     8785.21    152.22 o 
   2  11   8      185.57      293.20     36.10 o 
   3  11   8     5798.50     5465.64    116.53 o 
   4  11   8     1170.79     1175.39     60.54 o 
   5  11   8     2639.43     2784.03    221.09 o 
   6  11   8     1136.23     1528.88    111.76 o 
   0  12   8     8432.56     7390.25    248.95 o 
   1  12   8      168.17      181.96     41.26 o 
   2  12   8     7011.37     6809.59    134.24 o 
   3  12   8      535.68      659.06     56.07 o 
   4  12   8     3828.94     3370.09    114.90 o 
   5  12   8      895.77      807.48     80.09 o 
   1  13   8     5966.63     5674.55    152.05 o 
   2  13   8      370.48      358.81     51.30 o 
   3  13   8     4195.24     4314.93    107.51 o 
   4  13   8      416.43      515.03     95.05 o 
   5  13   8     2317.12     2619.98    117.35 o 
   0  14   8     5767.39     5404.93    216.35 o 
   1  14   8       52.10      -48.99     34.30 o 
   2  14   8     5310.07     5140.06    149.64 o 
   3  14   8      168.43      248.11     51.25 o 
   4  14   8     3340.56     3495.66    169.25 o 
   1  15   8     4503.97     4245.30    138.59 o 
   2  15   8       56.69        5.88     42.79 o 
   3  15   8     3778.63     4058.59    137.72 o 
   0  16   8     3965.79     3720.52    188.77 o 
   1  16   8       47.60       21.28     87.97 o 
   2   0   9     1533.69     1537.74     83.87 o 
   4   0   9     3211.26     3150.94     68.41 o 
   6   0   9      889.81      742.12     82.68 o 
   8   0   9     1513.35     1579.46    123.82 o 
   0   1   9     1544.99     1447.73     51.47 o 
   1   1   9     1319.43     1248.48     35.27 o 
   2   1   9     2683.05     2758.59     48.78 o 
   3   1   9     1758.62     1656.28     35.73 o 
   4   1   9      653.98      685.73     32.46 o 
   5   1   9     1166.61      976.04     92.45 o 
   6   1   9       57.10      117.98     37.13 o 
   7   1   9     2412.25     2207.06     97.56 o 
   8   1   9       36.77       90.35     43.93 o 
   1   2   9     8509.76     8509.76    107.79 o 
   2   2   9      798.80      737.45     30.22 o 
   3   2   9     2336.91     2257.33     55.99 o 
   4   2   9     2823.53     2582.64     73.34 o 
   5   2   9     1137.69     1304.32    204.86 o 
   6   2   9     1696.55     1683.37     81.12 o 
   7   2   9      495.12      380.84     49.75 o 
   8   2   9      823.40      952.03     71.43 o 
   0   3   9    11768.79    11460.67    393.66 o 
   1   3   9     1058.31     1149.97     34.35 o 
   2   3   9     5715.22     5769.31     80.83 o 
   3   3   9     1951.79     1902.37     53.72 o 
   5   3   9      735.20      663.64     52.37 o 
   6   3   9     2219.52     2272.78    109.22 o 
   7   3   9     1195.46     1413.15     78.22 o 
   8   3   9     1049.06     1183.51    101.90 o 
   1   4   9     8885.27     8478.25    194.94 o 
   2   4   9       47.25       67.19     16.12 o 
   3   4   9     6800.48     6732.37    129.90 o 
   4   4   9     1087.12      976.35     71.44 o 
   5   4   9     6005.88     5609.24    170.30 o 
   6   4   9      472.17      342.75     44.45 o 
   7   4   9     2225.25     1956.85     90.93 o 
   0   5   9     9821.89     9789.95    176.93 o 
   1   5   9      190.68      124.74     29.99 o 
   2   5   9    10093.80     9542.23    131.09 o 
   3   5   9      126.38      160.98     27.07 o 
   4   5   9     8874.73     8387.42    138.84 o 
   5   5   9      462.24      446.63     92.37 o 
   6   5   9     4241.87     4037.97    116.33 o 
   7   5   9      597.46      522.91     57.54 o 
   2   6   9       10.13      -22.84     15.23 o 
   3   6   9     9198.58     8815.74    144.27 o 
   4   6   9      164.77      148.17     28.20 o 
   5   6   9     5603.71     5337.07    134.28 o 
   6   6   9      306.25      276.26     43.73 o 
   7   6   9     2984.77     2894.71    105.25 o 
   0   7   9    15147.16    14680.34    253.43 o 
   1   7   9      268.66      300.49     31.13 o 
   2   7   9     9270.67     9106.14    120.84 o 
   3   7   9      773.64      699.17     43.27 o 
   4   7   9     9685.31    10036.14    164.43 o 
   5   7   9      238.79      226.54     42.47 o 
   6   7   9     4965.16     4340.17    160.80 o 
   7   7   9      119.81       85.10     41.85 o 
   1   8   9    10733.02    10184.20    213.37 o 
   2   8   9      833.99      729.48     44.04 o 
   3   8   9    13122.74    13026.73    200.47 o 
   4   8   9      260.10      290.69     35.88 o 
   5   8   9     6874.59     6679.71    263.56 o 
   6   8   9      341.61      340.18     49.75 o 
   7   8   9     2500.91     2566.13    142.19 o 
   0   9   9    16829.41    15503.87    277.85 o 
   1   9   9      308.34      199.20     44.37 o 
   2   9   9    11545.79    11107.69    178.46 o 
   3   9   9     1221.33     1075.74     54.44 o 
   4   9   9     6293.89     6101.72    173.13 o 
   5   9   9      163.56      127.87     41.92 o 
   6   9   9     2273.92     2333.68     99.35 o 
   1  10   9    10949.92    10568.93    172.11 o 
   2  10   9      455.87      528.77     42.64 o 
   3  10   9     5652.64     5738.36    119.31 o 
   4  10   9      182.89      142.88     42.89 o 
   5  10   9     2026.45     2201.96    120.70 o 
   6  10   9      431.12      442.85     57.27 o 
   0  11   9     3829.74     3513.62    159.46 o 
   1  11   9      291.56      256.54     34.59 o 
   2  11   9     3375.53     3190.18    103.07 o 
   3  11   9      571.70      622.63     50.57 o 
   4  11   9     2614.93     2442.62    193.63 o 
   5  11   9      611.16      585.76     61.86 o 
   1  12   9     1222.30     1164.40     75.97 o 
   2  12   9      823.78      755.61     50.50 o 
   3  12   9     1891.72     1958.01     82.45 o 
   4  12   9      872.97     1044.00    104.25 o 
   5  12   9     1000.25     1045.70     79.57 o 
   0  13   9      710.24      662.52     91.14 o 
   1  13   9       21.96       89.27     41.40 o 
   2  13   9      729.74      837.54     68.58 o 
   3  13   9      806.24      704.67     65.62 o 
   4  13   9      195.31      288.78     53.71 o 
   1  14   9       98.87        0.51     40.23 o 
   2  14   9      120.37      267.24     52.46 o 
   3  14   9       36.74      104.39     44.36 o 
   0  15   9      359.89      442.62     89.16 o 
   1  15   9       30.78       -8.06     48.60 o 
   2  15   9      150.83      152.53     51.53 o 
   0   0  10    24940.31    24077.22    527.74 o 
   2   0  10    17434.75    17257.10    278.85 o 
   4   0  10    11199.69    10081.64    173.28 o 
   6   0  10     3886.68     4296.24    171.04 o 
   8   0  10     2181.74     2031.15    143.46 o 
   1   1  10    15469.12    14992.38    174.51 o 
   2   1  10      312.34      281.56     25.57 o 
   3   1  10    13018.40    12409.52    206.90 o 
   4   1  10       15.85       18.64     20.91 o 
   5   1  10     9542.30     9479.67    272.90 o 
   6   1  10      204.14      206.84     45.96 o 
   7   1  10     3867.08     3837.86    177.73 o 
   8   1  10      256.79      313.13     53.04 o 
   0   2  10    24549.43    24293.52    378.33 o 
   1   2  10      134.56      166.29     23.20 o 
   2   2  10    17460.58    17081.55    224.48 o 
   3   2  10      575.00      667.99     30.40 o 
   4   2  10    12354.48    11957.51    252.05 o 
   5   2  10      514.50      504.08     48.44 o 
   6   2  10     3913.08     3852.51    113.34 o 
   7   2  10      356.18      303.28     48.92 o 
   1   3  10    11930.69    11812.43    166.09 o 
   2   3  10     1560.85     1550.91     44.43 o 
   3   3  10     8321.27     8233.52    132.20 o 
   4   3  10       66.53       61.35     28.54 o 
   5   3  10     4467.88     4245.23    116.31 o 
   6   3  10      610.11      906.97    172.60 o 
   7   3  10     1472.17     1395.38     80.94 o 
   0   4  10    10097.95     9528.28    174.04 o 
   1   4  10      227.62      291.17     43.92 o 
   2   4  10     7487.50     7221.10     98.26 o 
   3   4  10     2912.41     2740.18     68.48 o 
   4   4  10     3512.25     3509.45     80.21 o 
   5   4  10      935.89      809.89     59.18 o 
   6   4  10     1110.46     1138.03     70.53 o 
   7   4  10      711.40      645.69     85.87 o 
   1   5  10     8232.48     7567.74    104.86 o 
   2   5  10      658.13      665.62     29.11 o 
   3   5  10     1964.51     1694.91     74.37 o 
   4   5  10     1208.74     1061.06     49.90 o 
   5   5  10     1185.88     1181.59     69.47 o 
   6   5  10     1235.74     1058.48     69.29 o 
   7   5  10      419.16      403.54     78.17 o 
   0   6  10       36.47      101.25     29.68 o 
   1   6  10      489.92      404.78     33.82 o 
   2   6  10      857.51      879.15     33.25 o 
   3   6  10     1500.61     1386.48     56.58 o 
   4   6  10      379.02      391.91     36.23 o 
   5   6  10     1410.43     1285.05     74.17 o 
   6   6  10      176.47      135.71     43.39 o 
   7   6  10     1559.43     1526.17     87.62 o 
   1   7  10       40.06       61.20     18.36 o 
   2   7  10      283.66      318.37     28.48 o 
   3   7  10       23.62       22.31     27.94 o 
   4   7  10     1199.45     1188.36     55.60 o 
   5   7  10      134.56      149.44     38.86 o 
   6   7  10     1580.71     1590.53     84.95 o 
   7   7  10       50.12        4.19     42.18 o 
   0   8  10     1778.40     1716.72     73.46 o 
   1   8  10      135.54       96.78     22.07 o 
   2   8  10       50.62       27.04     26.85 o 
   3   8  10     1610.86     1690.45     66.69 o 
   4   8  10       61.28       16.59     38.50 o 
   5   8  10     1037.60     1086.23     70.94 o 
   6   8  10       41.72        9.39     38.12 o 
   1   9  10      158.52      207.11     32.80 o 
   2   9  10      537.77      514.64     41.96 o 
   3   9  10     1191.97      986.12     53.03 o 
   4   9  10     1036.70     1021.89     69.09 o 
   5   9  10      745.18      799.25     65.36 o 
   6   9  10     1049.24      974.39     72.32 o 
   0  10  10     3203.74     3175.76    148.68 o 
   1  10  10       36.54       63.29     28.04 o 
   2  10  10     1434.05     1347.29     61.35 o 
   3  10  10        1.04       43.63     29.89 o 
   4  10  10     1978.79     1832.45     91.94 o 
   5  10  10      339.88      269.18     52.01 o 
   6  10  10     1128.29     1058.28     86.24 o 
   1  11  10     4039.75     3755.11    142.41 o 
   2  11  10      441.28      505.65     44.15 o 
   3  11  10     2963.34     2997.70     91.01 o 
   4  11  10      174.99      126.09     43.66 o 
   5  11  10     1755.12     1749.95     95.18 o 
   0  12  10     6214.29     5979.15    221.50 o 
   1  12  10       67.95      215.33     45.27 o 
   2  12  10     4733.90     4592.16    177.78 o 
   3  12  10      202.94      248.69     40.51 o 
   4  12  10     3685.85     3903.78    229.46 o 
   5  12  10      188.12        3.94     44.65 o 
   1  13  10     6483.19     6349.46    168.37 o 
   2  13  10       57.21       -3.72     36.25 o 
   3  13  10     5509.45     5888.54    411.34 o 
   4  13  10       99.65      195.12     69.18 o 
   0  14  10     6571.71     6243.30    243.66 o 
   1  14  10        9.15      -41.69     40.34 o 
   2  14  10     4552.77     4564.63    143.20 o 
   3  14  10      118.16      165.54     49.17 o 
   1  15  10     5540.50     6059.92    273.31 o 
   2  15  10       48.62      113.99     78.55 o 
   2   0  11      415.17      438.18     35.81 o 
   4   0  11     2492.34     2136.94    114.42 o 
   6   0  11     2639.08     2492.10    131.16 o 
   0   1  11     1492.60     1665.26     77.79 o 
   1   1  11       18.04       15.08     16.31 o 
   2   1  11      415.79      472.85     31.55 o 
   3   1  11     1278.92     1110.09     41.50 o 
   4   1  11      475.76      393.80     47.08 o 
   5   1  11     1225.22     1278.59     71.13 o 
   6   1  11       48.53      -12.12     33.56 o 
   7   1  11     1686.04     1861.61     93.45 o 
   1   2  11     9332.21     9600.01    123.82 o 
   2   2  11      201.86      223.32     21.38 o 
   3   2  11     4487.99     4337.30     68.88 o 
   4   2  11     1992.06     1826.46     81.51 o 
   5   2  11     1411.29     1455.76     75.51 o 
   6   2  11     1475.85     1463.59    100.10 o 
   7   2  11      503.06      345.12     91.62 o 
   0   3  11     6287.76     6296.80    128.46 o 
   1   3  11      152.30      173.27     20.67 o 
   2   3  11     7538.30     7459.02    103.26 o 
   3   3  11      595.08      467.82     35.04 o 
   4   3  11     4513.64     4309.92    114.90 o 
   5   3  11      725.81      610.70     54.22 o 
   6   3  11     1342.69     1315.10     77.01 o 
   7   3  11     1485.30     1252.12     78.83 o 
   1   4  11     9437.83     9595.58    174.18 o 
   2   4  11       63.46       69.00     18.58 o 
   3   4  11     8905.50     8042.44    134.52 o 
   4   4  11      373.98      378.76     46.03 o 
   5   4  11     3874.83     4012.63    117.07 o 
   6   4  11      684.53      793.39     62.78 o 
   7   4  11     1356.01     1443.88     84.79 o 
   0   5  11    15990.41    15801.25    268.68 o 
   1   5  11      425.66      475.45     37.78 o 
   2   5  11     9176.36     9037.04    121.06 o 
   3   5  11      433.33      413.73     36.76 o 
   4   5  11     9243.88     8646.99    183.74 o 
   5   5  11      408.75      288.86     45.55 o 
   6   5  11     2728.20     2733.73    101.30 o 
   7   5  11      640.95      613.52     62.27 o 
   1   6  11    13979.51    14144.29    174.88 o 
   2   6  11      296.34      306.18     30.73 o 
   3   6  11    11278.05    10726.53    171.47 o 
   4   6  11      416.53      510.88     50.74 o 
   5   6  11     4251.74     4234.28    349.81 o 
   6   6  11      259.04      413.53     54.22 o 
   7   6  11     2670.86     3188.51    119.43 o 
   0   7  11    15336.95    15054.12    263.75 o 
   1   7  11      636.10      585.51     32.93 o 
   2   7  11     9042.02     9122.14    153.28 o 
   3   7  11      279.11      274.98     33.50 o 
   4   7  11     5988.59     5851.12    146.16 o 
   5   7  11       93.86       95.84     40.29 o 
   6   7  11     2694.56     2935.30    171.70 o 
   1   8  11     9616.35     9434.30    157.71 o 
   2   8  11      322.96      352.08     49.90 o 
   3   8  11     7439.08     7166.34    133.77 o 
   4   8  11       80.73       97.79     39.63 o 
   5   8  11     3956.12     3880.13    120.98 o 
   6   8  11       20.46      -56.89     37.93 o 
   0   9  11    10653.03    10500.74    204.81 o 
   1   9  11      182.03      131.10     35.24 o 
   2   9  11     7426.01     7797.90    141.83 o 
   3   9  11       58.58       34.62     31.72 o 
   4   9  11     5426.78     5395.69    144.28 o 
   5   9  11       77.60      -50.09     36.39 o 
   6   9  11     2340.91     2054.25    122.51 o 
   1  10  11     5122.18     5386.82    113.37 o 
   2  10  11      332.73      286.85     37.04 o 
   3  10  11     2954.36     3168.95    117.50 o 
   4  10  11      212.79      253.14     47.35 o 
   5  10  11     1790.09     1702.22     93.84 o 
   0  11  11     4934.76     4822.38    193.46 o 
   1  11  11       47.93       20.71     35.99 o 
   2  11  11     3200.82     2954.44    109.02 o 
   3  11  11      706.40      691.71     50.87 o 
   4  11  11     1536.24     1730.49     94.34 o 
   5  11  11      751.48      832.49     71.53 o 
   1  12  11     1453.58     1471.03     86.92 o 
   2  12  11       78.26       68.82    100.20 o 
   3  12  11     1596.20     1603.03     90.57 o 
   4  12  11       50.76       79.68     44.23 o 
   0  13  11       47.61      -51.16     49.67 o 
   1  13  11       15.58       16.70     41.00 o 
   2  13  11      168.36      185.04     52.28 o 
   3  13  11      409.54      384.34     76.86 o 
   4  13  11      375.60      331.96     79.63 o 
   1  14  11       47.20       77.15     79.55 o 
   2  14  11      168.61      156.00     49.09 o 
   3  14  11       24.39      155.46     72.29 o 
   0  15  11      375.55      273.78     86.31 o 
   1  15  11        9.74        4.34     45.72 o 
   0   0  12    10534.93    10621.85    270.78 o 
   2   0  12    16229.97    15581.83    262.34 o 
   4   0  12    14166.98    14137.15    370.85 o 
   6   0  12     3939.98     3878.22    171.37 o 
   1   1  12    15808.55    15710.19    186.44 o 
   2   1  12      158.44      199.91     21.92 o 
   4   1  12       61.20       35.63     34.95 o 
   5   1  12     6353.50     6353.33    270.67 o 
   6   1  12       79.75       80.11     78.68 o 
   7   1  12     2926.73     3001.39    109.30 o 
   0   2  12    11836.02    11396.16    203.29 o 
   1   2  12     1015.42     1040.97     37.89 o 
   2   2  12    10203.85    10045.05    154.54 o 
   3   2  12      135.34       89.40     18.95 o 
   4   2  12     8269.32     8052.25    224.17 o 
   5   2  12      613.26      674.01     72.39 o 
   6   2  12     3592.95     3557.35    113.90 o 
   7   2  12      273.81      315.02     81.84 o 
   1   3  12    11436.78    11143.30    142.11 o 
   2   3  12       72.48       49.03     18.34 o 
   3   3  12     9231.63     8860.69    144.61 o 
   4   3  12      724.96      558.00     53.27 o 
   5   3  12     3093.97     2555.80    131.02 o 
   6   3  12     1185.75     1169.29     74.14 o 
   7   3  12     1082.10     1011.66     74.00 o 
   0   4  12     9174.44     8894.39    171.50 o 
   1   4  12        1.03      -27.42     18.28 o 
   2   4  12     6068.44     6103.82    104.56 o 
   3   4  12      796.70      878.45     47.59 o 
   4   4  12     4195.64     4238.60    212.13 o 
   5   4  12      536.53      460.31     73.71 o 
   6   4  12     1392.86     1249.42     78.87 o 
   7   4  12      558.48      547.16     74.12 o 
   1   5  12     4454.97     4399.10     76.28 o 
   2   5  12     1063.86     1135.70     40.18 o 
   3   5  12     1525.14     1508.97     59.44 o 
   4   5  12     1635.47     1546.83     78.21 o 
   5   5  12     1146.11     1128.16    152.69 o 
   6   5  12      675.23      664.23     65.91 o 
   7   5  12      890.83      960.91     74.21 o 
   0   6  12     1426.01     1392.55     66.86 o 
   1   6  12       56.97       22.02     20.79 o 
   2   6  12      749.92      819.17     46.65 o 
   3   6  12      516.91      545.59     41.10 o 
   4   6  12      254.91      319.90     70.74 o 
   5   6  12     1319.95     1065.13     71.95 o 
   6   6  12      194.41       91.80     40.48 o 
   1   7  12      296.24      257.87     34.63 o 
   2   7  12      169.21      172.17     30.59 o 
   3   7  12      187.97      172.40     33.36 o 
   4   7  12     1126.30     1245.35     76.14 o 
   5   7  12      293.33      397.50     52.38 o 
   6   7  12     1301.31     1404.16    116.59 o 
   0   8  12     1560.07     1400.37    140.71 o 
   1   8  12      267.85      310.87     42.12 o 
   2   8  12      446.97      423.96     39.44 o 
   3   8  12     1236.13     1340.48     62.54 o 
   4   8  12      245.14      198.62     45.31 o 
   5   8  12      468.08      486.50     57.09 o 
   6   8  12       47.90      135.55     47.02 o 
   1   9  12     1780.60     1857.18     70.31 o 
   2   9  12      732.63      703.37     47.99 o 
   3   9  12     2704.03     2492.92     79.98 o 
   4   9  12      656.23      649.91     61.42 o 
   5   9  12     1030.58     1064.61     77.06 o 
   6   9  12      857.78      886.22     79.79 o 
   0  10  12     1931.16     1746.33    129.24 o 
   1  10  12        8.18      -50.68     33.79 o 
   2  10  12     2283.02     2296.49    150.57 o 
   3  10  12      343.12      353.07     53.01 o 
   4  10  12     2724.34     2946.69    114.01 o 
   5  10  12      899.30      806.03     71.41 o 
   1  11  12     4031.22     4050.25    126.29 o 
   2  11  12      142.32      222.51     45.80 o 
   3  11  12     2232.99     2262.90     86.16 o 
   4  11  12      300.66      378.06     57.69 o 
   5  11  12     1843.32     1797.63    119.27 o 
   0  12  12     4090.90     4030.03    184.47 o 
   1  12  12      316.32      368.34     59.75 o 
   2  12  12     3633.12     3951.22    191.87 o 
   3  12  12      302.87      127.40     65.35 o 
   4  12  12     3085.65     3293.06    168.86 o 
   1  13  12     4847.99     4929.03    150.25 o 
   2  13  12        4.90       15.87     93.53 o 
   3  13  12     4132.82     4214.39    191.87 o 
   0  14  12     6697.00     7535.04    277.19 o 
   1  14  12       49.36       61.66     46.65 o 
   2  14  12     4078.55     4572.75    150.15 o 
   2   0  13      197.37      222.93     47.52 o 
   4   0  13     1174.58      959.87     91.34 o 
   6   0  13     1877.04     1933.69    137.90 o 
   0   1  13      488.07      408.67     39.78 o 
   1   1  13      673.68      708.63     33.33 o 
   2   1  13     1250.21     1295.29     50.71 o 
   3   1  13     1425.19     1569.36     76.79 o 
   4   1  13      273.33      302.51     45.61 o 
   5   1  13     2117.44     2104.72     94.24 o 
   6   1  13       88.52       85.03     37.50 o 
   7   1  13     1312.67     1291.13    174.57 o 
   1   2  13     1979.00     1978.40     55.66 o 
   2   2  13       68.72       21.03     23.05 o 
   3   2  13      557.19      720.00     59.28 o 
   4   2  13      337.12      313.42     44.25 o 
   5   2  13      586.64      511.03     54.40 o 
   6   2  13     1078.86     1008.22    129.47 o 
   7   2  13      357.86      477.51     59.25 o 
   0   3  13     6968.62     6925.74    145.08 o 
   1   3  13       22.18       31.44     21.66 o 
   2   3  13     5597.01     5289.82     84.92 o 
   3   3  13      189.47      140.91     28.80 o 
   4   3  13     2715.77     2770.67     95.71 o 
   5   3  13      145.56      169.14     47.33 o 
   6   3  13      584.11      575.97     60.11 o 
   7   3  13      439.61      289.18     53.61 o 
   1   4  13     6998.67     6955.98    104.34 o 
   2   4  13        9.48       19.69     28.19 o 
   3   4  13     7696.83     7578.65    162.13 o 
   4   4  13      250.26      234.27     43.67 o 
   5   4  13     3237.24     3020.77    145.44 o 
   6   4  13      195.84      170.03     46.45 o 
   7   4  13     1242.81     1149.87    122.94 o 
   0   5  13    11744.66    11778.90    218.41 o 
   1   5  13      211.02      180.03     28.10 o 
   2   5  13    10303.06     9966.80    296.83 o 
   3   5  13       88.79       74.81     27.77 o 
   4   5  13     6817.20     6440.98    213.75 o 
   5   5  13       87.48      161.12     44.59 o 
   6   5  13     3178.94     3216.81    232.89 o 
   1   6  13    12487.54    11999.31    187.08 o 
   2   6  13      441.61      419.16     63.10 o 
   3   6  13    10020.18    10080.15    168.06 o 
   4   6  13       99.66       88.16     38.37 o 
   5   6  13     4095.84     4000.36    124.35 o 
   6   6  13       85.93      241.12     48.25 o 
   0   7  13    18099.38    18270.77    315.57 o 
   1   7  13        6.18      -35.31     23.54 o 
   2   7  13    11726.58    11079.89    180.25 o 
   3   7  13      279.38      215.55     34.35 o 
   4   7  13     6658.99     6388.83    159.64 o 
   5   7  13       83.20      169.21     44.97 o 
   6   7  13     2741.13     3059.24    119.24 o 
   1   8  13    11039.45    10211.16    212.45 o 
   2   8  13      323.76      356.70     49.03 o 
   3   8  13     8008.92     8281.14    152.23 o 
   4   8  13      145.22      159.44     46.06 o 
   5   8  13     4009.52     4093.85    148.48 o 
   6   8  13        7.07        1.36     42.84 o 
   0   9  13     6428.73     7019.56    238.77 o 
   1   9  13        0.70       62.74     37.77 o 
   2   9  13     6154.95     6298.80    158.14 o 
   3   9  13      223.41      336.85     49.31 o 
   4   9  13     3971.22     3783.42    124.91 o 
   5   9  13      157.43       96.38     45.99 o 
   1  10  13     7709.02     7806.66    185.89 o 
   2  10  13      351.42      308.22     58.62 o 
   3  10  13     3542.27     3459.33    117.36 o 
   4  10  13      411.24      506.52     61.73 o 
   5  10  13     2136.76     2410.90    115.33 o 
   0  11  13     4312.74     4197.37    185.59 o 
   1  11  13       27.25      -40.25     35.83 o 
   2  11  13     2963.91     2825.30    230.70 o 
   3  11  13      381.53      364.89     81.09 o 
   4  11  13     1796.18     1745.96    136.45 o 
   1  12  13     1495.91     1316.96     87.45 o 
   2  12  13      177.31      148.11    126.37 o 
   3  12  13     1187.22     1376.30    126.66 o 
   4  12  13      237.06       99.06     64.62 o 
   0  13  13      784.82      873.45    108.21 o 
   1  13  13        2.33       -5.77     42.11 o 
   2  13  13      432.86      490.77     63.70 o 
   3  13  13      109.33       84.00     66.34 o 
   1  14  13      105.68       80.62     47.80 o 
   0   0  14     4748.15     5038.45    168.39 o 
   2   0  14     7030.58     6533.42    140.89 o 
   4   0  14     7502.13     8238.16    259.54 o 
   6   0  14     5338.10     4625.96    196.83 o 
   1   1  14     8992.89     9039.47    124.89 o 
   2   1  14     1311.84     1321.20     54.21 o 
   3   1  14     7934.25     7411.19    166.30 o 
   4   1  14      667.87      790.24     63.73 o 
   5   1  14     4583.11     4342.44    128.50 o 
   6   1  14      270.70      395.28     92.97 o 
   7   1  14     2276.15     2193.14    119.91 o 
   0   2  14    13537.14    12584.58    236.13 o 
   1   2  14      813.17      845.70     38.19 o 
   2   2  14     9434.42     9092.58    149.48 o 
   3   2  14      259.65      241.72     42.92 o 
   4   2  14     3975.16     3858.83    116.50 o 
   5   2  14      517.99      322.37     49.71 o 
   6   2  14     2172.99     1994.68     99.08 o 
   7   2  14      408.82      424.29     61.86 o 
   1   3  14     6431.36     6394.80    110.91 o 
   2   3  14       24.49       51.92     26.62 o 
   3   3  14     8337.11     8008.78    175.14 o 
   4   3  14      190.22      297.21     46.19 o 
   5   3  14     4268.94     4301.37    164.22 o 
   6   3  14      831.72      808.99     68.50 o 
   0   4  14     6459.70     6304.09    139.67 o 
   1   4  14      983.98      866.05     39.07 o 
   2   4  14     4009.58     3927.52     88.77 o 
   3   4  14     1775.47     1917.12     86.74 o 
   4   4  14     3602.31     3696.67    158.60 o 
   5   4  14     1051.60     1019.74     73.58 o 
   6   4  14     2204.23     2091.89    102.83 o 
   1   5  14     2949.95     2851.00     76.79 o 
   2   5  14      707.84      832.27     48.73 o 
   3   5  14     1504.74     1547.58    103.28 o 
   4   5  14     1511.35     1226.58     75.41 o 
   5   5  14      430.18      354.13     53.87 o 
   6   5  14      867.91      854.93     71.68 o 
   0   6  14     1000.61      925.14    101.18 o 
   1   6  14      240.55      249.91     33.12 o 
   2   6  14      825.81      749.82     49.52 o 
   3   6  14      266.88      368.50     65.67 o 
   4   6  14      483.56      558.83     59.36 o 
   5   6  14     1090.48     1195.85     77.81 o 
   6   6  14      203.34      259.76     52.94 o 
   1   7  14      112.42      160.92     39.93 o 
   2   7  14      183.33      276.97     35.51 o 
   3   7  14        4.52      -59.58     39.72 o 
   4   7  14     1008.61     1105.51     74.06 o 
   5   7  14      187.07      211.17     50.08 o 
   6   7  14     1101.88     1067.19     79.25 o 
   0   8  14      802.91      907.96     98.81 o 
   1   8  14      322.92      229.53     45.79 o 
   2   8  14      584.67      527.96     71.50 o 
   3   8  14     1262.79     1405.09     81.80 o 
   4   8  14      178.87      203.55     50.32 o 
   5   8  14     1153.52     1369.91     86.37 o 
   1   9  14      552.73      576.33     58.65 o 
   2   9  14      406.90      373.07     51.41 o 
   3   9  14      988.84      881.76    136.25 o 
   4   9  14      645.49      715.67     67.22 o 
   5   9  14      856.66      683.49     70.57 o 
   0  10  14     1179.10     1404.64    118.06 o 
   1  10  14        5.87       30.88     45.47 o 
   2  10  14     2104.86     2188.36    104.98 o 
   3  10  14      306.32      319.62     73.09 o 
   4  10  14     1333.95     1110.90     90.64 o 
   1  11  14     3498.25     3589.38    166.95 o 
   2  11  14       56.67       45.19     54.30 o 
   3  11  14     2178.20     2461.33    163.04 o 
   4  11  14      140.61      240.20     74.28 o 
   0  12  14     4828.36     4852.32    210.79 o 
   1  12  14       90.92       37.29     48.04 o 
   2  12  14     5232.45     5404.60    159.85 o 
   3  12  14       95.96      130.58     75.93 o 
   1  13  14     4695.26     5066.83    357.72 o 
   2  13  14       52.18      142.46     71.43 o 
   2   0  15     2623.86     2413.61     82.31 o 
   4   0  15      639.32      629.22     82.48 o 
   6   0  15      937.59     1040.04    108.60 o 
   0   1  15     4226.74     4269.74    110.97 o 
   1   1  15       52.08       34.63     22.09 o 
   2   1  15     2197.94     2055.70     64.92 o 
   3   1  15      837.22      696.78     58.22 o 
   4   1  15      765.30      646.51     58.68 o 
   5   1  15     1235.89     1127.16     78.20 o 
   6   1  15      428.61      295.77     55.04 o 
   1   2  15     4712.91     4840.68     84.39 o 
   2   2  15     1839.50     1792.44     65.67 o 
   3   2  15     1112.81     1243.58     84.41 o 
   4   2  15     1823.14     1914.71    168.54 o 
   5   2  15     1020.04      950.87     70.40 o 
   6   2  15     1346.94     1277.26     83.66 o 
   0   3  15     5334.69     5025.72    124.35 o 
   1   3  15      344.46      385.27     30.51 o 
   2   3  15     4843.11     4715.84    100.84 o 
   3   3  15      535.11      608.44     55.39 o 
   4   3  15     2316.44     2361.82    103.58 o 
   5   3  15      930.45      801.05     67.65 o 
   6   3  15     1753.76     1708.09     96.73 o 
   1   4  15     7278.80     7005.51    128.07 o 
   2   4  15      284.50      357.23     60.92 o 
   3   4  15     5246.35     5161.03    311.47 o 
   4   4  15      561.85      591.20     62.43 o 
   5   4  15     3389.79     3376.47    116.82 o 
   6   4  15      779.77      756.65     78.49 o 
   0   5  15     6510.28     6191.32    142.59 o 
   1   5  15       17.78      -18.49     29.02 o 
   2   5  15     5614.77     5729.55    164.74 o 
   3   5  15      214.19      233.24     44.63 o 
   4   5  15     4480.82     4217.21    277.88 o 
   5   5  15      524.29      533.64     60.37 o 
   6   5  15     3319.28     3392.99    123.64 o 
   1   6  15    10181.76    10349.45    183.04 o 
   2   6  15      217.24      189.88     34.25 o 
   3   6  15     6030.84     6517.13    296.64 o 
   4   6  15       35.58        2.02     36.28 o 
   5   6  15     2745.27     2869.43    153.45 o 
   6   6  15      132.92      111.35     55.54 o 
   0   7  15     8809.65     8550.48    269.52 o 
   1   7  15       63.24       59.65     37.40 o 
   2   7  15     8441.95     8299.46    152.50 o 
   3   7  15      216.29      132.33     44.11 o 
   4   7  15     4422.97     4288.37    131.99 o 
   5   7  15       29.64      -52.43     35.69 o 
   1   8  15     6728.64     6669.60    165.82 o 
   2   8  15       33.60       75.38     30.90 o 
   3   8  15     6055.82     6242.81    163.57 o 
   4   8  15      184.93       22.82     41.04 o 
   5   8  15     4136.21     4215.05    137.73 o 
   0   9  15     5053.58     5800.22    222.70 o 
   1   9  15      241.34      260.67     49.12 o 
   2   9  15     6273.51     6198.45    392.12 o 
   3   9  15      126.49      251.05     70.97 o 
   4   9  15     3592.88     3397.59    289.32 o 
   1  10  15     4772.49     5223.60    150.47 o 
   2  10  15      219.74      193.54     78.76 o 
   3  10  15     2724.09     2323.64    155.50 o 
   4  10  15      139.51      123.19     68.79 o 
   0  11  15     2100.35     2163.60    152.65 o 
   1  11  15        4.19      -26.56     59.16 o 
   2  11  15     2296.49     2546.17    169.32 o 
   3  11  15       68.92      295.76     81.88 o 
   1  12  15      615.42      631.52     68.00 o 
   2  12  15      198.36      199.23     76.46 o 
   0  13  15      602.45      610.23     99.87 o 
   1  13  15      142.20      140.96     51.35 o 
   0   0  16    28319.55    27713.08    634.16 o 
   2   0  16    20673.01    20868.62    514.84 o 
   4   0  16     6189.88     6398.85    228.52 o 
   6   0  16     2607.90     2742.31    173.42 o 
   1   1  16    16151.99    15575.56    196.30 o 
   2   1  16      418.36      387.34     46.78 o 
   3   1  16     8621.35     8840.55    194.96 o 
   4   1  16      607.39      651.05     61.00 o 
   5   1  16     5010.26     5105.27    147.81 o 
   6   1  16       51.00      101.27     47.96 o 
   0   2  16    10859.38    10891.29    211.01 o 
   1   2  16      127.87      141.35     24.35 o 
   2   2  16     8159.57     7971.09    427.09 o 
   3   2  16       65.33       61.45     38.32 o 
   4   2  16     5028.54     4984.73    156.77 o 
   5   2  16       49.28       -0.20     53.00 o 
   6   2  16     3705.46     3676.98    129.15 o 
   1   3  16     6958.35     7085.74    130.42 o 
   2   3  16      487.86      466.48     57.76 o 
   3   3  16     5232.45     5428.50    144.40 o 
   4   3  16       53.50      227.02     46.74 o 
   5   3  16     1512.98     1559.46     91.28 o 
   6   3  16      160.90      254.68     53.41 o 
   0   4  16     5563.81     5502.39    157.53 o 
   1   4  16      208.34      232.35     33.65 o 
   2   4  16     2920.61     3067.94    103.71 o 
   3   4  16       21.59       31.02     36.67 o 
   4   4  16     1385.70     1512.76    139.44 o 
   5   4  16      297.71      275.26     52.59 o 
   6   4  16      939.16     1134.36    149.40 o 
   1   5  16     1374.07     1571.29     65.56 o 
   2   5  16       11.89       41.27     39.40 o 
   3   5  16     1943.10     2065.85     97.38 o 
   4   5  16      475.38      434.75     54.70 o 
   5   5  16      642.60      439.11     58.58 o 
   0   6  16      446.97      386.21     75.60 o 
   1   6  16      412.87      416.13     40.43 o 
   2   6  16      325.94      234.32     57.65 o 
   3   6  16      174.41      239.09     46.50 o 
   4   6  16      418.34      425.54    118.73 o 
   5   6  16      855.59      785.49     72.36 o 
   1   7  16      233.79      351.11     79.68 o 
   2   7  16      108.67      111.41     41.79 o 
   3   7  16      202.14      184.44     44.99 o 
   4   7  16      582.11      546.82     87.37 o 
   5   7  16       48.50       66.36     48.41 o 
   0   8  16      496.72      627.16     85.52 o 
   1   8  16        9.63      -48.95     32.63 o 
   2   8  16      275.43      243.29     68.72 o 
   3   8  16       55.45       42.37     42.37 o 
   4   8  16       22.67      -36.52     41.58 o 
   1   9  16     1336.43     1404.66     86.17 o 
   2   9  16       79.67      110.65     59.53 o 
   3   9  16      559.70      335.24     74.61 o 
   4   9  16      178.98       41.81     63.69 o 
   0  10  16     1939.82     2327.01    157.28 o 
   1  10  16        6.33      -50.82     36.35 o 
   2  10  16     2992.09     3058.19    184.27 o 
   3  10  16       64.74       -5.89     57.81 o 
   1  11  16     4561.11     4780.33    327.80 o 
   2  11  16      128.54      294.73     82.68 o 
   3  11  16     1736.58     1608.18    142.27 o 
   0  12  16     2397.39     2381.17    166.81 o 
   1  12  16       49.29      144.37     52.67 o 
   2   0  17     1057.77     1135.54     99.21 o 
   4   0  17      453.97      423.63     75.66 o 
   6   0  17     1090.71     1127.96    122.76 o 
   0   1  17      131.51       87.28     35.78 o 
   1   1  17      174.66      204.20     43.03 o 
   2   1  17      524.88      561.96     55.73 o 
   3   1  17      854.36      830.06     65.19 o 
   4   1  17      327.91      310.35     70.37 o 
   5   1  17     1298.91     1062.79     78.67 o 
   6   1  17       49.79      -60.26     40.17 o 
   1   2  17     2526.86     2614.67     77.55 o 
   2   2  17      484.07      385.10     74.17 o 
   3   2  17     1068.15     1067.70     72.10 o 
   4   2  17      854.69      921.25     71.65 o 
   5   2  17     1253.72     1165.42     83.59 o 
   0   3  17     3094.44     2870.74    137.77 o 
   1   3  17      341.32      420.45     39.20 o 
   2   3  17     2782.53     2876.60    101.80 o 
   3   3  17      983.89     1150.13     76.02 o 
   4   3  17     1720.25     1796.03    106.82 o 
   5   3  17     1028.67     1045.72     89.19 o 
   1   4  17     2975.03     3013.21     82.01 o 
   2   4  17      300.50      394.36     99.18 o 
   3   4  17     3325.78     3561.50    150.48 o 
   4   4  17      516.50      594.20     61.03 o 
   5   4  17     2869.58     2735.18    171.25 o 
   0   5  17     7096.08     7245.83    243.33 o 
   1   5  17      110.84      175.09     41.01 o 
   2   5  17     5849.27     5799.21    194.60 o 
   3   5  17      130.81      136.72     44.45 o 
   4   5  17     3161.32     3523.49    121.42 o 
   5   5  17      366.15      225.84     53.24 o 
   1   6  17     6555.35     6722.01    165.86 o 
   2   6  17       70.09       30.54     38.07 o 
   3   6  17     4865.82     4811.08    142.76 o 
   4   6  17       80.82      118.27     46.24 o 
   5   6  17     3055.74     3088.57    132.47 o 
   0   7  17     5634.60     5297.36    210.00 o 
   1   7  17       83.63       98.47     40.36 o 
   2   7  17     5343.93     5633.53    223.42 o 
   3   7  17      213.33      136.05     75.28 o 
   4   7  17     3554.58     3731.18    129.06 o 
   1   8  17     5070.43     5126.14    147.11 o 
   2   8  17       35.68       13.38     58.73 o 
   3   8  17     4611.18     4730.44    205.43 o 
   4   8  17      263.68      415.30     86.97 o 
   0   9  17     4590.19     4732.59    202.39 o 
   1   9  17      243.51      260.38     51.54 o 
   2   9  17     6093.28     6144.90    241.68 o 
   3   9  17      235.66      187.63     74.54 o 
   1  10  17     3884.16     4089.71    137.68 o 
   2  10  17      108.16      263.77     79.57 o 
   3  10  17     2102.84     1836.13    149.61 o 
   0  11  17     1650.10     1834.16    147.43 o 
   1  11  17       21.16       87.73     48.11 o 
   2  11  17     1891.45     1978.40    155.76 o 
   0   0  18     5147.12     5202.61    190.88 o 
   2   0  18     5378.78     5369.95    201.73 o 
   4   0  18     3802.55     3816.58    178.38 o 
   1   1  18     7961.88     8356.29    183.90 o 
   2   1  18      111.61      144.57     45.24 o 
   3   1  18     5312.37     5193.85    144.43 o 
   4   1  18       68.56       87.34     41.94 o 
   5   1  18     3111.25     3101.49    125.04 o 
   0   2  18     6438.44     6598.18    223.75 o 
   1   2  18       71.53       86.29     83.87 o 
   2   2  18     5668.95     5926.11    153.32 o 
   3   2  18      162.94      244.69     49.25 o 
   4   2  18     4012.19     4154.37    228.35 o 
   5   2  18      312.00      294.98     74.50 o 
   1   3  18     4040.32     4095.58    121.69 o 
   2   3  18      676.17      653.09     59.96 o 
   3   3  18     4289.05     4049.81    251.79 o 
   4   3  18      535.34      622.50     67.46 o 
   5   3  18     1929.13     2080.25    108.91 o 
   0   4  18     4447.08     4334.12    179.37 o 
   1   4  18      182.14      209.15     62.97 o 
   2   4  18     2412.78     2478.85    107.50 o 
   3   4  18      292.35      348.94     51.60 o 
   4   4  18     1871.98     2084.17    108.32 o 
   5   4  18      565.28      609.58     69.92 o 
   1   5  18     1533.62     1571.14    126.20 o 
   2   5  18      169.23       70.15     57.61 o 
   3   5  18     1717.37     1862.43    125.61 o 
   4   5  18      910.59      747.00     72.92 o 
   5   5  18      671.58      767.07     91.97 o 
   0   6  18      841.55      868.40     96.43 o 
   1   6  18      230.65      292.93     48.99 o 
   2   6  18      404.52      358.25     72.09 o 
   3   6  18      244.95      337.77     54.01 o 
   4   6  18      200.01      219.83     95.67 o 
   1   7  18       78.21       86.43     58.27 o 
   2   7  18      151.68       27.59     63.23 o 
   3   7  18       19.09      -58.37     51.66 o 
   4   7  18      655.20      758.40    104.11 o 
   0   8  18      227.46      300.44     73.09 o 
   1   8  18       86.07      137.50     64.35 o 
   2   8  18      181.47      139.65     71.50 o 
   3   8  18      425.00      691.05     98.09 o 
   1   9  18      879.45     1001.31    113.23 o 
   2   9  18      224.44      371.62     82.48 o 
   3   9  18      589.72      627.91     98.55 o 
   0  10  18     1264.55     1466.19    132.88 o 
   1  10  18       19.60       97.18     65.41 o 
   2  10  18     1918.34     2158.74    162.97 o 
   2   0  19      101.54       11.22     59.26 o 
   4   0  19      308.30      296.51     77.25 o 
   1   1  19      211.01      388.75     51.60 o 
   2   1  19      379.15      519.21     82.81 o 
   3   1  19      257.46      284.57     49.90 o 
   4   1  19      280.62      315.67     66.83 o 
   5   1  19      775.84      921.01     80.49 o 
   1   2  19     1230.21     1420.54    115.61 o 
   2   2  19       93.86      -28.61     35.97 o 
   3   2  19      818.45      863.69     71.61 o 
   4   2  19      353.43      326.95     62.83 o 
   5   2  19      592.56      677.06     73.76 o 
   0   3  19     2230.31     2144.89    141.94 o 
   1   3  19       56.17       71.37     54.90 o 
   2   3  19     2779.27     3313.62    115.96 o 
   3   3  19      133.93      240.21     49.36 o 
   4   3  19     1828.25     1972.49    235.67 o 
   1   4  19     4049.40     4473.12    188.24 o 
   2   4  19      108.26      138.53     64.29 o 
   3   4  19     3383.06     3175.71    117.74 o 
   4   4  19      277.11      185.49     50.78 o 
   0   5  19     6842.92     7128.25    249.94 o 
   1   5  19       70.27      147.41     60.52 o 
   2   5  19     4749.96     4702.94    200.27 o 
   3   5  19      101.12      132.35     67.79 o 
   4   5  19     3357.10     3732.40    131.91 o 
   1   6  19     7266.74     7120.40    258.61 o 
   2   6  19       38.87      170.89     66.93 o 
   3   6  19     5512.59     5373.32    223.22 o 
   4   6  19       31.83       73.61     74.54 o 
   0   7  19     7118.85     7293.81    263.57 o 
   1   7  19        5.93       46.49     61.44 o 
   2   7  19     5941.95     6206.92    243.93 o 
   3   7  19       37.15       29.28     61.05 o 
   1   8  19     6278.92     5853.25    235.86 o 
   2   8  19       11.21      174.91     72.56 o 
   3   8  19     4042.82     4364.99    210.72 o 
   0   9  19     3899.68     4191.95    196.97 o 
   1   9  19       11.20       62.11     65.48 o 
   2   9  19     4009.73     4301.94    205.63 o 
   2   0  20     6828.24     7183.63    252.86 o 
   4   0  20     5449.23     6027.70    246.11 o 
   1   1  20     6156.18     6645.42    239.36 o 
   2   1  20      136.17       59.52     40.02 o 
   3   1  20     5165.20     5141.11    301.85 o 
   4   1  20       95.12      146.08     49.53 o 
   1   2  20        9.05        5.89     53.04 o 
   2   2  20     4633.27     4978.68    204.77 o 
   3   2  20      139.09       99.57     47.05 o 
   4   2  20     3051.83     3049.42    131.80 o 
   1   3  20     2761.01     2773.55    166.74 o 
   2   3  20       63.90      136.38     65.21 o 
   3   3  20     3611.12     4209.30    403.73 o 
   4   3  20      257.55      226.67     57.20 o 
   1   4  20       32.56       43.49     56.55 o 
   2   4  20     1961.22     2146.86    153.64 o 
   3   4  20      497.44      469.27     89.75 o 
   4   4  20     1656.82     1893.46    108.09 o 
   1   5  20     1235.84     1429.43    129.70 o 
   2   5  20        1.06      -44.99     52.32 o 
   3   5  20      791.81     1163.22    122.82 o 
   1   6  20       16.36       23.20     61.58 o 
   2   6  20      173.33      115.80     65.68 o 
   3   6  20      224.39      140.59     70.37 o 
   1   7  20       77.87      196.33     70.57 o 
   2   7  20      179.65      200.45     79.90 o 
   1   8  20       40.64      -37.32     59.99 o 
   2   1  21      154.21      205.59     67.99 o 
   3   1  21      433.76      368.14     57.74 o 
   2   2  21      159.80      -33.02     59.79 o 
   3   2  21      763.69      790.57    103.38 o 
   2   3  21     1709.46     2160.51    156.49 o 
   3   3  21      153.21      141.80     72.62 o 
   2   4  21       37.34      131.61     69.84 o 
   3   4  21     3425.23     3918.82    199.41 o 
   2   5  21     3491.24     3500.05    181.56 o 
   1   6  21     3890.23     4379.39    205.70 o 
   2   6  21       29.44      156.67     74.08 o 
   1   7  21       28.48      106.91     73.42 o 
   2   4  22     1230.48     1322.80    129.17 o 
                                                 
